# Supplementary material for: Bobolink (Dolichonyx oryzivorus) Declines Follow Bison (Bison bison) Reintroduction on Private Conservation Grasslands
Source: Animals (Basel). 2021 Sep 10;11(9):2661. doi: 10.3390/ani11092661 (PMC8471021; doi:10.3390/ani11092661)
Supplement: Supplementary file 1 [file animals-11-02661-s001.zip]

Archive with 1 entries (1 files):
- animals-1277178-supplementary.xlsx
