# Supplementary material for: Bobolink (Dolichonyx oryzivorus) Declines Follow Bison (Bison bison) Reintroduction on Private Conservation Grasslands
Source: Animals (Basel). 2021 Sep 10;11(9):2661. doi: 10.3390/ani11092661 (PMC8471021; doi:10.3390/ani11092661)
Supplement: Supplementary file 1 [file animals-11-02661-s001.zip › animals-1277178-supplementary.xlsx]

## Sheet: Adult_data
abundance.corrected	abundance	unique.adults	unique.juveniles	recaptures.adults	site	mesic	land.use	year	period	graze.months	current.stocking.rate (ac)	grazing.intensity	history (aum/ac)	grazing.history	hay.months	burn.months	precip.nonbreeding	avg.temp.nonbreeding	precip.breeding	avg.temp.breeding	avg.temp.may	precip.june	avg.temp.june	precip.july	avg.temp.july	avg.temp.spring	precip.spring	precip.last.breeding	avg.temp.last.breeding	avg.temp.winter	precip.winter	precip.june.july	avg.temp.june.july	annual.avg.temp	annual.precip	percent.trees	min.temp.january	precip.january	max.temp.july	precip.may	PDSI.breeding	PDSI.nonbreeding	PDSI.spring	PDSI.may	PDSI.august	PDSI.last.august
0.000165344	8	8	0	0	MOFE	2	1	2002	3-6	180	0	0	0	0	10	25	287.3	7.8	138.7	21.7	14.5	34.5	24.5	21.6	26.2	8.5	138.4	251.7	21.3	-0.5	19.3	56.1	25.3	11.3	426	0	-8.2	11.43	33.3	82.6	-3.63	-0.97	-1.97	-2.35	-4.44	-0.77
0	0	0	0	0	MOFE	2	1	2002	7-10	180	0	0	0	0	11	26	287.3	7.8	138.7	21.7	14.5	34.5	24.5	21.6	26.2	8.5	138.4	251.7	21.3	-0.5	19.3	56.1	25.3	11.3	426	0	-8.2	11.43	33.3	82.6	-3.63	-0.97	-1.97	-2.35	-4.44	-0.77
4.1336e-05	2	2	0	0	MOFF	2.33	2	2002	3-6	23	0	0	0	0	180	26	287.3	7.8	138.7	21.7	14.5	34.5	24.5	21.6	26.2	8.5	138.4	251.7	21.3	-0.5	19.3	56.1	25.3	11.3	426	0	-8.2	11.43	33.3	82.6	-3.63	-0.97	-1.97	-2.35	-4.44	-0.77
6.2004e-05	3	3	1	0	MOFF	2.33	2	2002	7-10	24	0	0	0	0	180	27	287.3	7.8	138.7	21.7	14.5	34.5	24.5	21.6	26.2	8.5	138.4	251.7	21.3	-0.5	19.3	56.1	25.3	11.3	426	0	-8.2	11.43	33.3	82.6	-3.63	-0.97	-1.97	-2.35	-4.44	-0.77
4.1336e-05	2	2	0	0	MOFN	2.5	1	2002	3-6	7	0	0	0.84	0.339943	180	73	287.3	7.8	138.7	21.7	14.5	34.5	24.5	21.6	26.2	8.5	138.4	251.7	21.3	-0.5	19.3	56.1	25.3	11.3	426	13.8	-8.2	11.43	33.3	82.6	-3.63	-0.97	-1.97	-2.35	-4.44	-0.77
0	0	0	0	0	MOFN	2.5	1	2002	7-10	8	0	0	0.84	0.339943	180	74	287.3	7.8	138.7	21.7	14.5	34.5	24.5	21.6	26.2	8.5	138.4	251.7	21.3	-0.5	19.3	56.1	25.3	11.3	426	13.8	-8.2	11.43	33.3	82.6	-3.63	-0.97	-1.97	-2.35	-4.44	-0.77
2.0668e-05	1	1	0	0	MOFS	2.67	1	2002	3-6	180	0	0	0	0	32	89	287.3	7.8	138.7	21.7	14.5	34.5	24.5	21.6	26.2	8.5	138.4	251.7	21.3	-0.5	19.3	56.1	25.3	11.3	426	14.6	-8.2	11.43	33.3	82.6	-3.63	-0.97	-1.97	-2.35	-4.44	-0.77
0	0	0	0	0	MOFS	2.67	1	2002	7-10	180	0	0	0	0	33	90	287.3	7.8	138.7	21.7	14.5	34.5	24.5	21.6	26.2	8.5	138.4	251.7	21.3	-0.5	19.3	56.1	25.3	11.3	426	14.6	-8.2	11.43	33.3	82.6	-3.63	-0.97	-1.97	-2.35	-4.44	-0.77
6.2004e-05	3	3	0	0	MOFT	4	1	2002	3-6	70	0	0	0.518	0.209632	180	13	287.3	7.8	138.7	21.7	14.5	34.5	24.5	21.6	26.2	8.5	138.4	251.7	21.3	-0.5	19.3	56.1	25.3	11.3	426	29.2	-8.2	11.43	33.3	82.6	-3.63	-0.97	-1.97	-2.35	-4.44	-0.77
0.00010334	5	5	2	0	MOFT	4	1	2002	7-10	71	0	0	0.518	0.209632	180	14	287.3	7.8	138.7	21.7	14.5	34.5	24.5	21.6	26.2	8.5	138.4	251.7	21.3	-0.5	19.3	56.1	25.3	11.3	426	29.2	-8.2	11.43	33.3	82.6	-3.63	-0.97	-1.97	-2.35	-4.44	-0.77
2.0668e-05	1	1	0	0	MOFV	2	2	2002	3-6	180	0	0	0	0	32	73	287.3	7.8	138.7	21.7	14.5	34.5	24.5	21.6	26.2	8.5	138.4	251.7	21.3	-0.5	19.3	56.1	25.3	11.3	426	1.5	-8.2	11.43	33.3	82.6	-3.63	-0.97	-1.97	-2.35	-4.44	-0.77
2.0668e-05	1	1	0	0	MOFV	2	2	2002	7-10	180	0	0	0	0	33	74	287.3	7.8	138.7	21.7	14.5	34.5	24.5	21.6	26.2	8.5	138.4	251.7	21.3	-0.5	19.3	56.1	25.3	11.3	426	1.5	-8.2	11.43	33.3	82.6	-3.63	-0.97	-1.97	-2.35	-4.44	-0.77
0.00010334	5	5	0	0	WRBS	2.33	1	2002	3-6	9	0	0	0.84	0.339943	180	1	287.3	7.8	138.7	21.7	14.5	34.5	24.5	21.6	26.2	8.5	138.4	251.7	21.3	-0.5	19.3	56.1	25.3	11.3	426	31.6	-8.2	11.43	33.3	82.6	-3.63	-0.97	-1.97	-2.35	-4.44	-0.77
0	0	0	11	0	WRBS	2.33	1	2002	7-10	10	0	0	0.84	0.339943	180	2	287.3	7.8	138.7	21.7	14.5	34.5	24.5	21.6	26.2	8.5	138.4	251.7	21.3	-0.5	19.3	56.1	25.3	11.3	426	31.6	-8.2	11.43	33.3	82.6	-3.63	-0.97	-1.97	-2.35	-4.44	-0.77
0.00010334	5	5	0	0	WRPM	3	2	2002	3-6	180	0	0	0	0	10	25	287.3	7.8	138.7	21.7	14.5	34.5	24.5	21.6	26.2	8.5	138.4	251.7	21.3	-0.5	19.3	56.1	25.3	11.3	426	0.1	-8.2	11.43	33.3	82.6	-3.63	-0.97	-1.97	-2.35	-4.44	-0.77
6.2004e-05	3	3	1	0	WRPM	3	2	2002	7-10	180	0	0	0	0	11	26	287.3	7.8	138.7	21.7	14.5	34.5	24.5	21.6	26.2	8.5	138.4	251.7	21.3	-0.5	19.3	56.1	25.3	11.3	426	0.1	-8.2	11.43	33.3	82.6	-3.63	-0.97	-1.97	-2.35	-4.44	-0.77
0	0	0	0	0	CRME	3	2	2003	3-6	180	0	0	0	0	180	180	376.9	7	227.3	19.9	14.7	111.3	20.1	13	25.2	10.2	227.8	138.7	21.7	-2.3	37.3	124.2	22.6	10.2	604.3	46.2	-9.9	12.954	32.6	103.1	-2.04	-3.57	-2.79	-2.21	-3.12	-4.44
0	0	0	0	0	CRME	3	2	2003	7-10	180	0	0	0	0	180	180	376.9	7	227.3	19.9	14.7	111.3	20.1	13	25.2	10.2	227.8	138.7	21.7	-2.3	37.3	124.2	22.6	10.2	604.3	46.2	-9.9	12.954	32.6	103.1	-2.04	-3.57	-2.79	-2.21	-3.12	-4.44
0.00014881	9	9	0	0	FONE	2	1	2003	3-6	9	0	0	0.714	0.288952	180	25	376.9	7	227.3	19.9	14.7	111.3	20.1	13	25.2	10.2	227.8	138.7	21.7	-2.3	37.3	124.2	22.6	10.2	604.3	27.7	-9.9	12.954	32.6	103.1	-2.04	-3.57	-2.79	-2.21	-3.12	-4.44
3.30688e-05	2	2	9	0	FONE	2	1	2003	7-10	10	0	0	0.714	0.288952	180	26	376.9	7	227.3	19.9	14.7	111.3	20.1	13	25.2	10.2	227.8	138.7	21.7	-2.3	37.3	124.2	22.6	10.2	604.3	27.7	-9.9	12.954	32.6	103.1	-2.04	-3.57	-2.79	-2.21	-3.12	-4.44
3.30688e-05	2	1	0	1	MOFE	2	1	2003	3-6	180	0	0	0	0	10	37	376.9	7	227.3	19.9	14.7	111.3	20.1	13	25.2	10.2	227.8	138.7	21.7	-2.3	37.3	124.2	22.6	10.2	604.3	0	-9.9	12.954	32.6	103.1	-2.04	-3.57	-2.79	-2.21	-3.12	-4.44
0.000115741	7	6	0	1	MOFE	2	1	2003	7-10	180	0	0	0	0	11	38	376.9	7	227.3	19.9	14.7	111.3	20.1	13	25.2	10.2	227.8	138.7	21.7	-2.3	37.3	124.2	22.6	10.2	604.3	0	-9.9	12.954	32.6	103.1	-2.04	-3.57	-2.79	-2.21	-3.12	-4.44
0.00014881	9	9	0	0	MOFL	2.33	2	2003	3-6	180	0	0	0	0	10	37	376.9	7	227.3	19.9	14.7	111.3	20.1	13	25.2	10.2	227.8	138.7	21.7	-2.3	37.3	124.2	22.6	10.2	604.3	16.2	-9.9	12.954	32.6	103.1	-2.04	-3.57	-2.79	-2.21	-3.12	-4.44
0.000181878	11	10	9	1	MOFL	2.33	2	2003	7-10	180	0	0	0	0	11	38	376.9	7	227.3	19.9	14.7	111.3	20.1	13	25.2	10.2	227.8	138.7	21.7	-2.3	37.3	124.2	22.6	10.2	604.3	16.2	-9.9	12.954	32.6	103.1	-2.04	-3.57	-2.79	-2.21	-3.12	-4.44
0.00014881	9	8	0	1	MOFR	3	1	2003	3-6	9	0	0	0.488	0.197491	180	13	376.9	7	227.3	19.9	14.7	111.3	20.1	13	25.2	10.2	227.8	138.7	21.7	-2.3	37.3	124.2	22.6	10.2	604.3	1.5	-9.9	12.954	32.6	103.1	-2.04	-3.57	-2.79	-2.21	-3.12	-4.44
1.65344e-05	1	1	1	0	MOFR	3	1	2003	7-10	10	0	0	0.488	0.197491	180	14	376.9	7	227.3	19.9	14.7	111.3	20.1	13	25.2	10.2	227.8	138.7	21.7	-2.3	37.3	124.2	22.6	10.2	604.3	1.5	-9.9	12.954	32.6	103.1	-2.04	-3.57	-2.79	-2.21	-3.12	-4.44
8.2672e-05	5	5	0	0	MOFT	4	1	2003	3-6	0	1.7	0.687981	0.322	0.130312	180	25	376.9	7	227.3	19.9	14.7	111.3	20.1	13	25.2	10.2	227.8	138.7	21.7	-2.3	37.3	124.2	22.6	10.2	604.3	0	-9.9	12.954	32.6	103.1	-2.04	-3.57	-2.79	-2.21	-3.12	-4.44
0	0	0	0	0	MOFT	4	1	2003	7-10	1	0	0	0.322	0.130312	180	26	376.9	7	227.3	19.9	14.7	111.3	20.1	13	25.2	10.2	227.8	138.7	21.7	-2.3	37.3	124.2	22.6	10.2	604.3	0	-9.9	12.954	32.6	103.1	-2.04	-3.57	-2.79	-2.21	-3.12	-4.44
8.2672e-05	5	5	0	0	NOME	2.67	1	2003	3-6	180	0	0	0	0	46	37	376.9	7	227.3	19.9	14.7	111.3	20.1	13	25.2	10.2	227.8	138.7	21.7	-2.3	37.3	124.2	22.6	10.2	604.3	20	-9.9	12.954	32.6	103.1	-2.04	-3.57	-2.79	-2.21	-3.12	-4.44
3.30688e-05	2	2	1	0	NOME	2.67	1	2003	7-10	180	0	0	0	0	47	38	376.9	7	227.3	19.9	14.7	111.3	20.1	13	25.2	10.2	227.8	138.7	21.7	-2.3	37.3	124.2	22.6	10.2	604.3	20	-9.9	12.954	32.6	103.1	-2.04	-3.57	-2.79	-2.21	-3.12	-4.44
1.65344e-05	1	1	0	0	OFPA	3	2	2003	3-6	0	2.1	0.849858	2.16	0.87414	180	66	376.9	7	227.3	19.9	14.7	111.3	20.1	13	25.2	10.2	227.8	138.7	21.7	-2.3	37.3	124.2	22.6	10.2	604.3	16.9	-9.9	12.954	32.6	103.1	-2.04	-3.57	-2.79	-2.21	-3.12	-4.44
1.65344e-05	1	1	0	0	OFPA	3	2	2003	7-10	1	0	0	2.16	0.87414	180	67	376.9	7	227.3	19.9	14.7	111.3	20.1	13	25.2	10.2	227.8	138.7	21.7	-2.3	37.3	124.2	22.6	10.2	604.3	16.9	-9.9	12.954	32.6	103.1	-2.04	-3.57	-2.79	-2.21	-3.12	-4.44
6.61376e-05	4	4	0	0	WRBS	2.33	1	2003	3-6	0	2	0.809389	1.24	0.501821	180	1	376.9	7	227.3	19.9	14.7	111.3	20.1	13	25.2	10.2	227.8	138.7	21.7	-2.3	37.3	124.2	22.6	10.2	604.3	31.6	-9.9	12.954	32.6	103.1	-2.04	-3.57	-2.79	-2.21	-3.12	-4.44
1.65344e-05	1	1	0	0	WRBS	2.33	1	2003	7-10	0	2	0.809389	1.24	0.501821	180	2	376.9	7	227.3	19.9	14.7	111.3	20.1	13	25.2	10.2	227.8	138.7	21.7	-2.3	37.3	124.2	22.6	10.2	604.3	31.6	-9.9	12.954	32.6	103.1	-2.04	-3.57	-2.79	-2.21	-3.12	-4.44
0.000231481	14	13	0	1	WRPM	3	2	2003	3-6	180	0	0	0	0	10	37	376.9	7	227.3	19.9	14.7	111.3	20.1	13	25.2	10.2	227.8	138.7	21.7	-2.3	37.3	124.2	22.6	10.2	604.3	0.1	-9.9	12.954	32.6	103.1	-2.04	-3.57	-2.79	-2.21	-3.12	-4.44
6.61376e-05	4	4	0	0	WRPM	3	2	2003	7-10	180	0	0	0	0	11	38	376.9	7	227.3	19.9	14.7	111.3	20.1	13	25.2	10.2	227.8	138.7	21.7	-2.3	37.3	124.2	22.6	10.2	604.3	0.1	-9.9	12.954	32.6	103.1	-2.04	-3.57	-2.79	-2.21	-3.12	-4.44
0	0	0	0	0	CRME	3	2	2004	3-6	180	0	0	0	0	180	1	295.7	7.2	256	19.7	17.1	43.2	19.7	130.6	22.2	11.7	179.1	227.3	19.9	-3.5	49.5	173.7	20.9	10.3	551.7	46.2	-11.4	17.526	27.9	82.3	-1.69	-2.82	-2.62	-2.72	-0.5	-3.12
0	0	0	1	0	CRME	3	2	2004	7-10	180	0	0	0	0	180	2	295.7	7.2	256	19.7	17.1	43.2	19.7	130.6	22.2	11.7	179.1	227.3	19.9	-3.5	49.5	173.7	20.9	10.3	551.7	46.2	-11.4	17.526	27.9	82.3	-1.69	-2.82	-2.62	-2.72	-0.5	-3.12
0.000173611	12	12	0	0	FONE	2	1	2004	3-6	21	0	0	0.56	0.226629	180	37	295.7	7.2	256	19.7	17.1	43.2	19.7	130.6	22.2	11.7	179.1	227.3	19.9	-3.5	49.5	173.7	20.9	10.3	551.7	27.7	-11.4	17.526	27.9	82.3	-1.69	-2.82	-2.62	-2.72	-0.5	-3.12
4.34028e-05	3	3	0	0	FONE	2	1	2004	7-10	22	0	0	0.56	0.226629	180	38	295.7	7.2	256	19.7	17.1	43.2	19.7	130.6	22.2	11.7	179.1	227.3	19.9	-3.5	49.5	173.7	20.9	10.3	551.7	27.7	-11.4	17.526	27.9	82.3	-1.69	-2.82	-2.62	-2.72	-0.5	-3.12
5.78704e-05	4	4	0	0	MOFE	2	1	2004	3-6	180	0	0	0	0	22	49	295.7	7.2	256	19.7	17.1	43.2	19.7	130.6	22.2	11.7	179.1	227.3	19.9	-3.5	49.5	173.7	20.9	10.3	551.7	0	-11.4	17.526	27.9	82.3	-1.69	-2.82	-2.62	-2.72	-0.5	-3.12
2.89352e-05	2	2	1	0	MOFE	2	1	2004	7-10	180	0	0	0	0	23	50	295.7	7.2	256	19.7	17.1	43.2	19.7	130.6	22.2	11.7	179.1	227.3	19.9	-3.5	49.5	173.7	20.9	10.3	551.7	0	-11.4	17.526	27.9	82.3	-1.69	-2.82	-2.62	-2.72	-0.5	-3.12
0	0	0	0	0	MOFF	2.33	2	2004	3-6	0	2.6	1.05221	0.34	0.137596	180	50	295.7	7.2	256	19.7	17.1	43.2	19.7	130.6	22.2	11.7	179.1	227.3	19.9	-3.5	49.5	173.7	20.9	10.3	551.7	0	-11.4	17.526	27.9	82.3	-1.69	-2.82	-2.62	-2.72	-0.5	-3.12
1.44676e-05	1	1	0	0	MOFF	2.33	2	2004	7-10	1	0	0	0.54	0.218535	180	51	295.7	7.2	256	19.7	17.1	43.2	19.7	130.6	22.2	11.7	179.1	227.3	19.9	-3.5	49.5	173.7	20.9	10.3	551.7	0	-11.4	17.526	27.9	82.3	-1.69	-2.82	-2.62	-2.72	-0.5	-3.12
0.000173611	12	11	0	1	MOFN	2.5	1	2004	3-6	7	0	0	0.914	0.369891	180	13	295.7	7.2	256	19.7	17.1	43.2	19.7	130.6	22.2	11.7	179.1	227.3	19.9	-3.5	49.5	173.7	20.9	10.3	551.7	2.3	-11.4	17.526	27.9	82.3	-1.69	-2.82	-2.62	-2.72	-0.5	-3.12
2.89352e-05	2	2	0	0	MOFN	2.5	1	2004	7-10	0	1.5	0.607042	1.214	0.491299	180	14	295.7	7.2	256	19.7	17.1	43.2	19.7	130.6	22.2	11.7	179.1	227.3	19.9	-3.5	49.5	173.7	20.9	10.3	551.7	2.3	-11.4	17.526	27.9	82.3	-1.69	-2.82	-2.62	-2.72	-0.5	-3.12
0.000217014	15	15	0	0	MOFT	4	1	2004	3-6	7	0	0	0.674	0.272764	180	2	295.7	7.2	256	19.7	17.1	43.2	19.7	130.6	22.2	11.7	179.1	227.3	19.9	-3.5	49.5	173.7	20.9	10.3	551.7	29.2	-11.4	17.526	27.9	82.3	-1.69	-2.82	-2.62	-2.72	-0.5	-3.12
0	0	0	2	0	MOFT	4	1	2004	7-10	0	1	0.404694	0.674	0.272764	180	3	295.7	7.2	256	19.7	17.1	43.2	19.7	130.6	22.2	11.7	179.1	227.3	19.9	-3.5	49.5	173.7	20.9	10.3	551.7	29.2	-11.4	17.526	27.9	82.3	-1.69	-2.82	-2.62	-2.72	-0.5	-3.12
0.000101273	7	7	0	0	NOME	2.67	1	2004	3-6	180	0	0	0	0	58	1	295.7	7.2	256	19.7	17.1	43.2	19.7	130.6	22.2	11.7	179.1	227.3	19.9	-3.5	49.5	173.7	20.9	10.3	551.7	20	-11.4	17.526	27.9	82.3	-1.69	-2.82	-2.62	-2.72	-0.5	-3.12
1.44676e-05	1	1	0	0	NOME	2.67	1	2004	7-10	180	0	0	0	0	59	2	295.7	7.2	256	19.7	17.1	43.2	19.7	130.6	22.2	11.7	179.1	227.3	19.9	-3.5	49.5	173.7	20.9	10.3	551.7	20	-11.4	17.526	27.9	82.3	-1.69	-2.82	-2.62	-2.72	-0.5	-3.12
0	0	0	0	0	OFPA	3	2	2004	3-6	0	2.1	0.849858	2.14	0.866046	180	78	295.7	7.2	256	19.7	17.1	43.2	19.7	130.6	22.2	11.7	179.1	227.3	19.9	-3.5	49.5	173.7	20.9	10.3	551.7	16.9	-11.4	17.526	27.9	82.3	-1.69	-2.82	-2.62	-2.72	-0.5	-3.12
0	0	0	0	0	OFPA	3	2	2004	7-10	1	0	0	2.14	0.866046	180	79	295.7	7.2	256	19.7	17.1	43.2	19.7	130.6	22.2	11.7	179.1	227.3	19.9	-3.5	49.5	173.7	20.9	10.3	551.7	16.9	-11.4	17.526	27.9	82.3	-1.69	-2.82	-2.62	-2.72	-0.5	-3.12
5.78704e-05	4	4	0	0	WRBS	2.33	1	2004	3-6	10	0	0	0.78	0.315662	180	13	295.7	7.2	256	19.7	17.1	43.2	19.7	130.6	22.2	11.7	179.1	227.3	19.9	-3.5	49.5	173.7	20.9	10.3	551.7	31.6	-11.4	17.526	27.9	82.3	-1.69	-2.82	-2.62	-2.72	-0.5	-3.12
1.44676e-05	1	1	0	0	WRBS	2.33	1	2004	7-10	0	1.3	0.526103	1.04	0.420882	180	14	295.7	7.2	256	19.7	17.1	43.2	19.7	130.6	22.2	11.7	179.1	227.3	19.9	-3.5	49.5	173.7	20.9	10.3	551.7	31.6	-11.4	17.526	27.9	82.3	-1.69	-2.82	-2.62	-2.72	-0.5	-3.12
0.000144676	10	8	0	2	WRPM	3	2	2004	3-6	180	0	0	0	0	10	49	295.7	7.2	256	19.7	17.1	43.2	19.7	130.6	22.2	11.7	179.1	227.3	19.9	-3.5	49.5	173.7	20.9	10.3	551.7	0.1	-11.4	17.526	27.9	82.3	-1.69	-2.82	-2.62	-2.72	-0.5	-3.12
2.89352e-05	2	2	0	0	WRPM	3	2	2004	7-10	180	0	0	0	0	11	50	295.7	7.2	256	19.7	17.1	43.2	19.7	130.6	22.2	11.7	179.1	227.3	19.9	-3.5	49.5	173.7	20.9	10.3	551.7	0.1	-11.4	17.526	27.9	82.3	-1.69	-2.82	-2.62	-2.72	-0.5	-3.12
0.000108507	9	9	0	0	FETW	3.67	1	2005	3-6	21	0	0	0.834	0.337515	180	1	387.6	7.6	278.4	21.1	15.9	112	22.3	43.4	25	10.6	226.3	256	19.7	-1.7	39.9	155.4	23.7	10.9	666	1.5	-10.3	17.526	31.9	122.9	-0.03	0.16	0.14	0.01	-0.1	-0.5
7.2338e-05	6	6	0	0	FETW	3.67	1	2005	7-10	22	0	0	0.834	0.337515	180	2	387.6	7.6	278.4	21.1	15.9	112	22.3	43.4	25	10.6	226.3	256	19.7	-1.7	39.9	155.4	23.7	10.9	666	1.5	-10.3	17.526	31.9	122.9	-0.03	0.16	0.14	0.01	-0.1	-0.5
0.000168789	14	13	0	1	FONE	2	1	2005	3-6	0	2.4	0.971267	1.04	0.420882	180	1	387.6	7.6	278.4	21.1	15.9	112	22.3	43.4	25	10.6	226.3	256	19.7	-1.7	39.9	155.4	23.7	10.9	666	27.7	-10.3	17.526	31.9	122.9	-0.03	0.16	0.14	0.01	-0.1	-0.5
1.20563e-05	1	1	0	0	FONE	2	1	2005	7-10	1	0	0	1.04	0.420882	180	2	387.6	7.6	278.4	21.1	15.9	112	22.3	43.4	25	10.6	226.3	256	19.7	-1.7	39.9	155.4	23.7	10.9	666	27.7	-10.3	17.526	31.9	122.9	-0.03	0.16	0.14	0.01	-0.1	-0.5
0.000108507	9	9	0	0	MOFE	2	1	2005	3-6	180	0	0	0	0	34	61	387.6	7.6	278.4	21.1	15.9	112	22.3	43.4	25	10.6	226.3	256	19.7	-1.7	39.9	155.4	23.7	10.9	666	0	-10.3	17.526	31.9	122.9	-0.03	0.16	0.14	0.01	-0.1	-0.5
0	0	0	0	0	MOFE	2	1	2005	7-10	180	0	0	0	0	35	62	387.6	7.6	278.4	21.1	15.9	112	22.3	43.4	25	10.6	226.3	256	19.7	-1.7	39.9	155.4	23.7	10.9	666	0	-10.3	17.526	31.9	122.9	-0.03	0.16	0.14	0.01	-0.1	-0.5
0.000180845	15	15	0	0	MOFF	2.33	2	2005	3-6	7	0	0	0.54	0.218535	180	62	387.6	7.6	278.4	21.1	15.9	112	22.3	43.4	25	10.6	226.3	256	19.7	-1.7	39.9	155.4	23.7	10.9	666	0	-10.3	17.526	31.9	122.9	-0.03	0.16	0.14	0.01	-0.1	-0.5
0.000168789	14	14	2	0	MOFF	2.33	2	2005	7-10	0	1.5	0.607042	0.54	0.218535	180	63	387.6	7.6	278.4	21.1	15.9	112	22.3	43.4	25	10.6	226.3	256	19.7	-1.7	39.9	155.4	23.7	10.9	666	0	-10.3	17.526	31.9	122.9	-0.03	0.16	0.14	0.01	-0.1	-0.5
0.000204958	17	16	0	1	MOFN	2.5	1	2005	3-6	9	0	0	1.06	0.428976	180	25	387.6	7.6	278.4	21.1	15.9	112	22.3	43.4	25	10.6	226.3	256	19.7	-1.7	39.9	155.4	23.7	10.9	666	2.3	-10.3	17.526	31.9	122.9	-0.03	0.16	0.14	0.01	-0.1	-0.5
0.00013262	11	11	1	0	MOFN	2.5	1	2005	7-10	10	0	0	1.06	0.428976	180	26	387.6	7.6	278.4	21.1	15.9	112	22.3	43.4	25	10.6	226.3	256	19.7	-1.7	39.9	155.4	23.7	10.9	666	2.3	-10.3	17.526	31.9	122.9	-0.03	0.16	0.14	0.01	-0.1	-0.5
0.00036169	30	29	0	1	MOFR	3	1	2005	3-6	7	0	0	0.54	0.218535	180	37	387.6	7.6	278.4	21.1	15.9	112	22.3	43.4	25	10.6	226.3	256	19.7	-1.7	39.9	155.4	23.7	10.9	666	0	-10.3	17.526	31.9	122.9	-0.03	0.16	0.14	0.01	-0.1	-0.5
1.20563e-05	1	1	2	0	MOFR	3	1	2005	7-10	0	1.6	0.647511	0.86	0.348037	180	38	387.6	7.6	278.4	21.1	15.9	112	22.3	43.4	25	10.6	226.3	256	19.7	-1.7	39.9	155.4	23.7	10.9	666	0	-10.3	17.526	31.9	122.9	-0.03	0.16	0.14	0.01	-0.1	-0.5
0.000108507	9	9	0	0	MOFT	4	1	2005	3-6	9	0	0	0.52	0.210441	180	14	387.6	7.6	278.4	21.1	15.9	112	22.3	43.4	25	10.6	226.3	256	19.7	-1.7	39.9	155.4	23.7	10.9	666	29.2	-10.3	17.526	31.9	122.9	-0.03	0.16	0.14	0.01	-0.1	-0.5
0	0	0	5	0	MOFT	4	1	2005	7-10	10	0	0	0.82	0.331849	180	15	387.6	7.6	278.4	21.1	15.9	112	22.3	43.4	25	10.6	226.3	256	19.7	-1.7	39.9	155.4	23.7	10.9	666	29.2	-10.3	17.526	31.9	122.9	-0.03	0.16	0.14	0.01	-0.1	-0.5
7.2338e-05	6	6	0	0	MOFV	2	2	2005	3-6	180	0	0	0	0	10	109	387.6	7.6	278.4	21.1	15.9	112	22.3	43.4	25	10.6	226.3	256	19.7	-1.7	39.9	155.4	23.7	10.9	666	0	-10.3	17.526	31.9	122.9	-0.03	0.16	0.14	0.01	-0.1	-0.5
1.20563e-05	1	1	0	0	MOFV	2	2	2005	7-10	180	0	0	0	0	11	110	387.6	7.6	278.4	21.1	15.9	112	22.3	43.4	25	10.6	226.3	256	19.7	-1.7	39.9	155.4	23.7	10.9	666	0	-10.3	17.526	31.9	122.9	-0.03	0.16	0.14	0.01	-0.1	-0.5
7.2338e-05	6	6	0	0	MOPT	3.5	1	2005	3-6	0	1.7	0.687981	0.936	0.378794	180	1	387.6	7.6	278.4	21.1	15.9	112	22.3	43.4	25	10.6	226.3	256	19.7	-1.7	39.9	155.4	23.7	10.9	666	11.5	-10.3	17.526	31.9	122.9	-0.03	0.16	0.14	0.01	-0.1	-0.5
1.20563e-05	1	1	0	0	MOPT	3.5	1	2005	7-10	1	0	0	0.936	0.378794	180	2	387.6	7.6	278.4	21.1	15.9	112	22.3	43.4	25	10.6	226.3	256	19.7	-1.7	39.9	155.4	23.7	10.9	666	11.5	-10.3	17.526	31.9	122.9	-0.03	0.16	0.14	0.01	-0.1	-0.5
0.000180845	15	15	0	0	NOME	2.67	1	2005	3-6	180	0	0	0	0	10	13	387.6	7.6	278.4	21.1	15.9	112	22.3	43.4	25	10.6	226.3	256	19.7	-1.7	39.9	155.4	23.7	10.9	666	20	-10.3	17.526	31.9	122.9	-0.03	0.16	0.14	0.01	-0.1	-0.5
2.41127e-05	2	2	1	0	NOME	2.67	1	2005	7-10	180	0	0	0	0	11	14	387.6	7.6	278.4	21.1	15.9	112	22.3	43.4	25	10.6	226.3	256	19.7	-1.7	39.9	155.4	23.7	10.9	666	20	-10.3	17.526	31.9	122.9	-0.03	0.16	0.14	0.01	-0.1	-0.5
0.000168789	14	14	0	0	WRMP	3	1	2005	3-6	8	0	0	0.92	0.372319	180	37	387.6	7.6	278.4	21.1	15.9	112	22.3	43.4	25	10.6	226.3	256	19.7	-1.7	39.9	155.4	23.7	10.9	666	0.1	-10.3	17.526	31.9	122.9	-0.03	0.16	0.14	0.01	-0.1	-0.5
1.20563e-05	1	1	0	0	WRMP	3	1	2005	7-10	9	0	0	0.92	0.372319	180	38	387.6	7.6	278.4	21.1	15.9	112	22.3	43.4	25	10.6	226.3	256	19.7	-1.7	39.9	155.4	23.7	10.9	666	0.1	-10.3	17.526	31.9	122.9	-0.03	0.16	0.14	0.01	-0.1	-0.5
0.000217014	18	16	0	2	WRPM	3	2	2005	3-6	180	0	0	0	0	22	61	387.6	7.6	278.4	21.1	15.9	112	22.3	43.4	25	10.6	226.3	256	19.7	-1.7	39.9	155.4	23.7	10.9	666	0.1	-10.3	17.526	31.9	122.9	-0.03	0.16	0.14	0.01	-0.1	-0.5
1.20563e-05	1	0	0	1	WRPM	3	2	2005	7-10	180	0	0	0	0	23	62	387.6	7.6	278.4	21.1	15.9	112	22.3	43.4	25	10.6	226.3	256	19.7	-1.7	39.9	155.4	23.7	10.9	666	0.1	-10.3	17.526	31.9	122.9	-0.03	0.16	0.14	0.01	-0.1	-0.5
1.20563e-05	1	1	0	0	FETW	3.67	1	2006	3-6	0	2.2	0.890328	1.12	0.453258	180	13	332.2	8.4	200.2	21.8	17.3	91.4	22.9	61.2	25.3	11.1	179.1	278.4	21.1	-0.5	18.8	152.7	24.1	11.8	532.4	1.5	-3.9	4.572	32.2	47.5	-3.64	-1.16	-2.07	-3.17	0.16	-0.1
0	0	0	0	0	FETW	3.67	1	2006	7-10	1	0	0	1.12	0.453258	180	14	332.2	8.4	200.2	21.8	17.3	91.4	22.9	61.2	25.3	11.1	179.1	278.4	21.1	-0.5	18.8	152.7	24.1	11.8	532.4	1.5	-3.9	4.572	32.2	47.5	-3.64	-1.16	-2.07	-3.17	0.16	-0.1
0.000144676	12	11	0	1	FONE	2	1	2006	3-6	7	0	0	0.72	0.29138	180	13	332.2	8.4	200.2	21.8	17.3	91.4	22.9	61.2	25.3	11.1	179.1	278.4	21.1	-0.5	18.8	152.7	24.1	11.8	532.4	27.7	-3.9	4.572	32.2	47.5	-3.64	-1.16	-2.07	-3.17	0.16	-0.1
9.64506e-05	8	8	16	0	FONE	2	1	2006	7-10	0	1.2	0.485633	0.96	0.388507	180	14	332.2	8.4	200.2	21.8	17.3	91.4	22.9	61.2	25.3	11.1	179.1	278.4	21.1	-0.5	18.8	152.7	24.1	11.8	532.4	27.7	-3.9	4.572	32.2	47.5	-3.64	-1.16	-2.07	-3.17	0.16	-0.1
0.000192901	16	15	0	1	MOFE	2	1	2006	3-6	180	0	0	0	0	46	1	332.2	8.4	200.2	21.8	17.3	91.4	22.9	61.2	25.3	11.1	179.1	278.4	21.1	-0.5	18.8	152.7	24.1	11.8	532.4	0	-3.9	4.572	32.2	47.5	-3.64	-1.16	-2.07	-3.17	0.16	-0.1
7.2338e-05	6	6	2	0	MOFE	2	1	2006	7-10	180	0	0	0	0	47	2	332.2	8.4	200.2	21.8	17.3	91.4	22.9	61.2	25.3	11.1	179.1	278.4	21.1	-0.5	18.8	152.7	24.1	11.8	532.4	0	-3.9	4.572	32.2	47.5	-3.64	-1.16	-2.07	-3.17	0.16	-0.1
0.000277296	23	21	0	2	MOFF	2.33	2	2006	3-6	9	0	0	0.88	0.356131	180	2	332.2	8.4	200.2	21.8	17.3	91.4	22.9	61.2	25.3	11.1	179.1	278.4	21.1	-0.5	18.8	152.7	24.1	11.8	532.4	0	-3.9	4.572	32.2	47.5	-3.64	-1.16	-2.07	-3.17	0.16	-0.1
4.82253e-05	4	4	18	0	MOFF	2.33	2	2006	7-10	10	0	0	0.88	0.356131	180	3	332.2	8.4	200.2	21.8	17.3	91.4	22.9	61.2	25.3	11.1	179.1	278.4	21.1	-0.5	18.8	152.7	24.1	11.8	532.4	0	-3.9	4.572	32.2	47.5	-3.64	-1.16	-2.07	-3.17	0.16	-0.1
0.000144676	12	11	0	1	MOFN	2.5	1	2006	3-6	21	0	0	0.74	0.299474	180	37	332.2	8.4	200.2	21.8	17.3	91.4	22.9	61.2	25.3	11.1	179.1	278.4	21.1	-0.5	18.8	152.7	24.1	11.8	532.4	2.3	-3.9	4.572	32.2	47.5	-3.64	-1.16	-2.07	-3.17	0.16	-0.1
1.20563e-05	1	1	0	0	MOFN	2.5	1	2006	7-10	22	0	0	0.74	0.299474	180	38	332.2	8.4	200.2	21.8	17.3	91.4	22.9	61.2	25.3	11.1	179.1	278.4	21.1	-0.5	18.8	152.7	24.1	11.8	532.4	2.3	-3.9	4.572	32.2	47.5	-3.64	-1.16	-2.07	-3.17	0.16	-0.1
0.00022907	19	16	0	3	MOFR	3	1	2006	3-6	9	0	0	0.86	0.348037	180	49	332.2	8.4	200.2	21.8	17.3	91.4	22.9	61.2	25.3	11.1	179.1	278.4	21.1	-0.5	18.8	152.7	24.1	11.8	532.4	0	-3.9	4.572	32.2	47.5	-3.64	-1.16	-2.07	-3.17	0.16	-0.1
6.02816e-05	5	4	4	1	MOFR	3	1	2006	7-10	10	0	0	0.86	0.348037	180	50	332.2	8.4	200.2	21.8	17.3	91.4	22.9	61.2	25.3	11.1	179.1	278.4	21.1	-0.5	18.8	152.7	24.1	11.8	532.4	0	-3.9	4.572	32.2	47.5	-3.64	-1.16	-2.07	-3.17	0.16	-0.1
8.43943e-05	7	7	0	0	MOFT	4	1	2006	3-6	0	1.7	0.687981	0.82	0.331849	180	26	332.2	8.4	200.2	21.8	17.3	91.4	22.9	61.2	25.3	11.1	179.1	278.4	21.1	-0.5	18.8	152.7	24.1	11.8	532.4	29.2	-3.9	4.572	32.2	47.5	-3.64	-1.16	-2.07	-3.17	0.16	-0.1
0	0	0	0	0	MOFT	4	1	2006	7-10	1	0	0	0.82	0.331849	180	27	332.2	8.4	200.2	21.8	17.3	91.4	22.9	61.2	25.3	11.1	179.1	278.4	21.1	-0.5	18.8	152.7	24.1	11.8	532.4	29.2	-3.9	4.572	32.2	47.5	-3.64	-1.16	-2.07	-3.17	0.16	-0.1
7.2338e-05	6	4	2	2	MOFV	2	2	2006	3-6	180	0	0	0	0	180	121	332.2	8.4	200.2	21.8	17.3	91.4	22.9	61.2	25.3	11.1	179.1	278.4	21.1	-0.5	18.8	152.7	24.1	11.8	532.4	0	-3.9	4.572	32.2	47.5	-3.64	-1.16	-2.07	-3.17	0.16	-0.1
1.20563e-05	1	1	4	0	MOFV	2	2	2006	7-10	180	0	0	0	0	11	122	332.2	8.4	200.2	21.8	17.3	91.4	22.9	61.2	25.3	11.1	179.1	278.4	21.1	-0.5	18.8	152.7	24.1	11.8	532.4	0	-3.9	4.572	32.2	47.5	-3.64	-1.16	-2.07	-3.17	0.16	-0.1
6.02816e-05	5	3	0	2	MOPT	3.5	1	2006	3-6	7	0	0	0.88	0.356131	180	13	332.2	8.4	200.2	21.8	17.3	91.4	22.9	61.2	25.3	11.1	179.1	278.4	21.1	-0.5	18.8	152.7	24.1	11.8	532.4	11.5	-3.9	4.572	32.2	47.5	-3.64	-1.16	-2.07	-3.17	0.16	-0.1
0.000120563	10	9	6	1	MOPT	3.5	1	2006	7-10	0	1	0.404694	1.08	0.43707	180	14	332.2	8.4	200.2	21.8	17.3	91.4	22.9	61.2	25.3	11.1	179.1	278.4	21.1	-0.5	18.8	152.7	24.1	11.8	532.4	11.5	-3.9	4.572	32.2	47.5	-3.64	-1.16	-2.07	-3.17	0.16	-0.1
0.000120563	10	10	0	0	NOME	2.67	1	2006	3-6	180	0	0	0	0	10	25	332.2	8.4	200.2	21.8	17.3	91.4	22.9	61.2	25.3	11.1	179.1	278.4	21.1	-0.5	18.8	152.7	24.1	11.8	532.4	20	-3.9	4.572	32.2	47.5	-3.64	-1.16	-2.07	-3.17	0.16	-0.1
3.6169e-05	3	3	1	0	NOME	2.67	1	2006	7-10	180	0	0	0	0	11	26	332.2	8.4	200.2	21.8	17.3	91.4	22.9	61.2	25.3	11.1	179.1	278.4	21.1	-0.5	18.8	152.7	24.1	11.8	532.4	20	-3.9	4.572	32.2	47.5	-3.64	-1.16	-2.07	-3.17	0.16	-0.1
0.000192901	16	14	0	2	WRBS	2.33	1	2006	3-6	8	0	0	0.92	0.372319	180	37	332.2	8.4	200.2	21.8	17.3	91.4	22.9	61.2	25.3	11.1	179.1	278.4	21.1	-0.5	18.8	152.7	24.1	11.8	532.4	31.6	-3.9	4.572	32.2	47.5	-3.64	-1.16	-2.07	-3.17	0.16	-0.1
3.6169e-05	3	3	1	0	WRBS	2.33	1	2006	7-10	9	0	0	0.92	0.372319	180	38	332.2	8.4	200.2	21.8	17.3	91.4	22.9	61.2	25.3	11.1	179.1	278.4	21.1	-0.5	18.8	152.7	24.1	11.8	532.4	31.6	-3.9	4.572	32.2	47.5	-3.64	-1.16	-2.07	-3.17	0.16	-0.1
8.43943e-05	7	6	0	1	WRPM	3	2	2006	3-6	180	0	0	0	0	34	73	332.2	8.4	200.2	21.8	17.3	91.4	22.9	61.2	25.3	11.1	179.1	278.4	21.1	-0.5	18.8	152.7	24.1	11.8	532.4	0.1	-3.9	4.572	32.2	47.5	-3.64	-1.16	-2.07	-3.17	0.16	-0.1
1.20563e-05	1	1	9	0	WRPM	3	2	2006	7-10	180	0	0	0	0	35	74	332.2	8.4	200.2	21.8	17.3	91.4	22.9	61.2	25.3	11.1	179.1	278.4	21.1	-0.5	18.8	152.7	24.1	11.8	532.4	0.1	-3.9	4.572	32.2	47.5	-3.64	-1.16	-2.07	-3.17	0.16	-0.1
0.000170981	13	8	0	5	FETW	3.67	1	2007	3-6	9	0	0	0.68	0.275192	180	25	548.9	6.5	343.2	21.2	17.7	72.6	21.4	109.7	24.6	11.7	350.3	200.2	21.8	-3.4	88.6	182.4	23	10.2	892	1.5	-10.6	15.494	30.8	160.8	4.65	1.7	3.73	5.09	-0.56	0.16
0.000105219	8	8	5	0	FETW	3.67	1	2007	7-10	0	1.7	0.687981	1.02	0.412788	180	26	548.9	6.5	343.2	21.2	17.7	72.6	21.4	109.7	24.6	11.7	350.3	200.2	21.8	-3.4	88.6	182.4	23	10.2	892	1.5	-10.6	15.494	30.8	160.8	4.65	1.7	3.73	5.09	-0.56	0.16
9.20665e-05	7	6	0	1	FONE	2	1	2007	3-6	9	0	0	0.72	0.29138	180	25	548.9	6.5	343.2	21.2	17.7	72.6	21.4	109.7	24.6	11.7	350.3	200.2	21.8	-3.4	88.6	182.4	23	10.2	892	27.7	-10.6	15.494	30.8	160.8	4.65	1.7	3.73	5.09	-0.56	0.16
1.31524e-05	1	1	9	0	FONE	2	1	2007	7-10	10	0	0	0.72	0.29138	180	26	548.9	6.5	343.2	21.2	17.7	72.6	21.4	109.7	24.6	11.7	350.3	200.2	21.8	-3.4	88.6	182.4	23	10.2	892	27.7	-10.6	15.494	30.8	160.8	4.65	1.7	3.73	5.09	-0.56	0.16
0.000289352	22	21	1	1	MOFE	2	1	2007	3-6	180	0	0	0	0	58	13	548.9	6.5	343.2	21.2	17.7	72.6	21.4	109.7	24.6	11.7	350.3	200.2	21.8	-3.4	88.6	182.4	23	10.2	892	0	-10.6	15.494	30.8	160.8	4.65	1.7	3.73	5.09	-0.56	0.16
0.000131524	10	9	8	1	MOFE	2	1	2007	7-10	180	0	0	0	0	59	14	548.9	6.5	343.2	21.2	17.7	72.6	21.4	109.7	24.6	11.7	350.3	200.2	21.8	-3.4	88.6	182.4	23	10.2	892	0	-10.6	15.494	30.8	160.8	4.65	1.7	3.73	5.09	-0.56	0.16
6.57618e-05	5	4	0	1	MOFF	2.33	2	2007	3-6	0	1.7	0.687981	0.88	0.356131	180	1	548.9	6.5	343.2	21.2	17.7	72.6	21.4	109.7	24.6	11.7	350.3	200.2	21.8	-3.4	88.6	182.4	23	10.2	892	0	-10.6	15.494	30.8	160.8	4.65	1.7	3.73	5.09	-0.56	0.16
2.63047e-05	2	2	4	0	MOFF	2.33	2	2007	7-10	1	0	0	1.22	0.493727	180	2	548.9	6.5	343.2	21.2	17.7	72.6	21.4	109.7	24.6	11.7	350.3	200.2	21.8	-3.4	88.6	182.4	23	10.2	892	0	-10.6	15.494	30.8	160.8	4.65	1.7	3.73	5.09	-0.56	0.16
2.63047e-05	2	2	0	0	MOFN	2.5	1	2007	3-6	0	1.7	0.687981	1.08	0.43707	180	1	548.9	6.5	343.2	21.2	17.7	72.6	21.4	109.7	24.6	11.7	350.3	200.2	21.8	-3.4	88.6	182.4	23	10.2	892	2.3	-10.6	15.494	30.8	160.8	4.65	1.7	3.73	5.09	-0.56	0.16
1.31524e-05	1	1	0	0	MOFN	2.5	1	2007	7-10	1	0	0	1.08	0.43707	180	2	548.9	6.5	343.2	21.2	17.7	72.6	21.4	109.7	24.6	11.7	350.3	200.2	21.8	-3.4	88.6	182.4	23	10.2	892	2.3	-10.6	15.494	30.8	160.8	4.65	1.7	3.73	5.09	-0.56	0.16
0.000118371	9	7	0	2	MOFR	3	1	2007	3-6	21	0	0	0.66	0.267098	180	61	548.9	6.5	343.2	21.2	17.7	72.6	21.4	109.7	24.6	11.7	350.3	200.2	21.8	-3.4	88.6	182.4	23	10.2	892	0	-10.6	15.494	30.8	160.8	4.65	1.7	3.73	5.09	-0.56	0.16
2.63047e-05	2	1	0	1	MOFR	3	1	2007	7-10	22	0	0	0.66	0.267098	180	62	548.9	6.5	343.2	21.2	17.7	72.6	21.4	109.7	24.6	11.7	350.3	200.2	21.8	-3.4	88.6	182.4	23	10.2	892	0	-10.6	15.494	30.8	160.8	4.65	1.7	3.73	5.09	-0.56	0.16
0.000170981	13	13	0	0	MOFT	4	1	2007	3-6	7	0	0	1.16	0.469446	180	1	548.9	6.5	343.2	21.2	17.7	72.6	21.4	109.7	24.6	11.7	350.3	200.2	21.8	-3.4	88.6	182.4	23	10.2	892	1.5	-10.6	15.494	30.8	160.8	4.65	1.7	3.73	5.09	-0.56	0.16
1.31524e-05	1	1	1	0	MOFT	4	1	2007	7-10	0	1.7	0.687981	1.16	0.469446	180	2	548.9	6.5	343.2	21.2	17.7	72.6	21.4	109.7	24.6	11.7	350.3	200.2	21.8	-3.4	88.6	182.4	23	10.2	892	1.5	-10.6	15.494	30.8	160.8	4.65	1.7	3.73	5.09	-0.56	0.16
0.000144676	11	6	0	5	MOPT	3.5	1	2007	3-6	9	0	0	0.74	0.299474	180	25	548.9	6.5	343.2	21.2	17.7	72.6	21.4	109.7	24.6	11.7	350.3	200.2	21.8	-3.4	88.6	182.4	23	10.2	892	11.5	-10.6	15.494	30.8	160.8	4.65	1.7	3.73	5.09	-0.56	0.16
3.94571e-05	3	3	2	0	MOPT	3.5	1	2007	7-10	10	0	0	0.74	0.299474	180	26	548.9	6.5	343.2	21.2	17.7	72.6	21.4	109.7	24.6	11.7	350.3	200.2	21.8	-3.4	88.6	182.4	23	10.2	892	11.5	-10.6	15.494	30.8	160.8	4.65	1.7	3.73	5.09	-0.56	0.16
0.00022359	17	13	0	4	NOME	2.67	1	2007	3-6	0	1.5	0.607042	0.3	0.121408	10	2	548.9	6.5	343.2	21.2	17.7	72.6	21.4	109.7	24.6	11.7	350.3	200.2	21.8	-3.4	88.6	182.4	23	10.2	892	20	-10.6	15.494	30.8	160.8	4.65	1.7	3.73	5.09	-0.56	0.16
9.20665e-05	6	6	1	0	NOME	2.67	1	2007	7-10	0	1.5	0.607042	0.3	0.121408	11	3	548.9	6.5	343.2	21.2	17.7	72.6	21.4	109.7	24.6	11.7	350.3	200.2	21.8	-3.4	88.6	182.4	23	10.2	892	20	-10.6	15.494	30.8	160.8	4.65	1.7	3.73	5.09	-0.56	0.16
0.000144676	11	11	0	0	OFPA	3	2	2007	3-6	0	1.5	0.607042	1.86	0.752732	180	1	548.9	6.5	343.2	21.2	17.7	72.6	21.4	109.7	24.6	11.7	350.3	200.2	21.8	-3.4	88.6	182.4	23	10.2	892	0	-10.6	15.494	30.8	160.8	4.65	1.7	3.73	5.09	-0.56	0.16
0	0	0	0	0	OFPA	3	2	2007	7-10	0	1.5	0.607042	1.86	0.752732	180	2	548.9	6.5	343.2	21.2	17.7	72.6	21.4	109.7	24.6	11.7	350.3	200.2	21.8	-3.4	88.6	182.4	23	10.2	892	0	-10.6	15.494	30.8	160.8	4.65	1.7	3.73	5.09	-0.56	0.16
7.89141e-05	6	6	0	0	WRPM	3	2	2007	3-6	180	1.5	0.607042	0	0	46	1	548.9	6.5	343.2	21.2	17.7	72.6	21.4	109.7	24.6	11.7	350.3	200.2	21.8	-3.4	88.6	182.4	23	10.2	892	0.1	-10.6	15.494	30.8	160.8	4.65	1.7	3.73	5.09	-0.56	0.16
0	0	0	0	0	WRPM	3	2	2007	7-10	180	1.5	0.607042	0	0	47	2	548.9	6.5	343.2	21.2	17.7	72.6	21.4	109.7	24.6	11.7	350.3	200.2	21.8	-3.4	88.6	182.4	23	10.2	892	0.1	-10.6	15.494	30.8	160.8	4.65	1.7	3.73	5.09	-0.56	0.16
0	0	0	0	0	CRME	3	2	2017	3-6	10	0	0	0.23	0.0930797	180	158	294.6	8.4	276.9	21.1	15.2	48.3	22.9	79	25	10.6	247.4	250.2	21.1	-1.2	51.1	127.3	24	11.6	571.5	30	-7.8	25.146	31.4	149.6	-0.92	-0.87	-0.59	-0.17	1.75	-0.56
0	0	0	0	0	CRME	3	2	2017	7-10	11	0	0	0.23	0.0930797	180	159	294.6	8.4	276.9	21.1	15.2	48.3	22.9	79	25	10.6	247.4	250.2	21.1	-1.2	51.1	127.3	24	11.6	571.5	30	-7.8	25.146	31.4	149.6	-0.92	-0.87	-0.59	-0.17	1.75	-0.56
0.00014881	3	3	0	0	MOFE	2	1	2017	3-6	7	0	0	0.564	0.228248	180	49	294.6	8.4	276.9	21.1	15.2	48.3	22.9	79	25	10.6	247.4	250.2	21.1	-1.2	51.1	127.3	24	11.6	571.5	0	-7.8	25.146	31.4	149.6	-0.92	-0.87	-0.59	-0.17	1.75	-0.56
0.000198413	4	4	2	0	MOFE	2	1	2017	7-10	8	0	0	0.564	0.228248	180	50	294.6	8.4	276.9	21.1	15.2	48.3	22.9	79	25	10.6	247.4	250.2	21.1	-1.2	51.1	127.3	24	11.6	571.5	0	-7.8	25.146	31.4	149.6	-0.92	-0.87	-0.59	-0.17	1.75	-0.56
0.000248016	5	5	1	0	NOME	2.67	1	2017	3-6	0	0	0	0.84	0.339943	115	13	294.6	8.4	276.9	21.1	15.2	48.3	22.9	79	25	10.6	247.4	250.2	21.1	-1.2	51.1	127.3	24	11.6	571.5	13.9	-7.8	25.146	31.4	149.6	-0.92	-0.87	-0.59	-0.17	1.75	-0.56
0	0	0	0	0	NOME	2.67	1	2017	7-10	1	0	0	0.84	0.339943	116	14	294.6	8.4	276.9	21.1	15.2	48.3	22.9	79	25	10.6	247.4	250.2	21.1	-1.2	51.1	127.3	24	11.6	571.5	13.9	-7.8	25.146	31.4	149.6	-0.92	-0.87	-0.59	-0.17	1.75	-0.56
0.000347222	7	7	0	0	WRPM	3	1	2017	3-6	55	0	0	0	0	9	110	294.6	8.4	276.9	21.1	15.2	48.3	22.9	79	25	10.6	247.4	250.2	21.1	-1.2	51.1	127.3	24	11.6	571.5	0.1	-7.8	25.146	31.4	149.6	-0.92	-0.87	-0.59	-0.17	1.75	-0.56
0	0	0	0	0	WRPM	3	1	2017	7-10	56	0	0	0	0	10	111	294.6	8.4	276.9	21.1	15.2	48.3	22.9	79	25	10.6	247.4	250.2	21.1	-1.2	51.1	127.3	24	11.6	571.5	0.1	-7.8	25.146	31.4	149.6	-0.92	-0.87	-0.59	-0.17	1.75	-0.56
0	0	0	0	0	CRME	3	2	2018	3-6	1	0	0	0.197	0.0797248	180	170	460.2	6	333.2	22.1	18.7	124.7	24	98.3	23.4	9.6	173	276.9	21.1	-4.2	48.3	223	23.7	10	793.5	30	-10.7	21.59	29.6	110.2	3.13	2.55	2.3	2.6	4.18	1.75
0	0	0	0	0	CRME	3	2	2018	7-10	2	0	0	0.197	0.0797248	180	171	460.2	6	333.2	22.1	18.7	124.7	24	98.3	23.4	9.6	173	276.9	21.1	-4.2	48.3	223	23.7	10	793.5	30	-10.7	21.59	29.6	110.2	3.13	2.55	2.3	2.6	4.18	1.75
9.92063e-05	2	1	1	1	MOFE	2	1	2018	3-6	0	0.88	0.356131	0.904	0.365844	180	61	460.2	6	333.2	22.1	18.7	124.7	24	98.3	23.4	9.6	173	276.9	21.1	-4.2	48.3	223	23.7	10	793.5	0	-10.7	21.59	29.6	110.2	3.13	2.55	2.3	2.6	4.18	1.75
4.96032e-05	1	1	0	0	MOFE	2	1	2018	7-10	0	0.46	0.186159	0.862	0.348847	180	62	460.2	6	333.2	22.1	18.7	124.7	24	98.3	23.4	9.6	173	276.9	21.1	-4.2	48.3	223	23.7	10	793.5	0	-10.7	21.59	29.6	110.2	3.13	2.55	2.3	2.6	4.18	1.75
0.000297619	6	6	0	0	NOME	2.67	1	2018	3-6	1	0	0	0.89	0.360178	127	25	460.2	6	333.2	22.1	18.7	124.7	24	98.3	23.4	9.6	173	276.9	21.1	-4.2	48.3	223	23.7	10	793.5	13.9	-10.7	21.59	29.6	110.2	3.13	2.55	2.3	2.6	4.18	1.75
4.96032e-05	1	1	0	0	NOME	2.67	1	2018	7-10	2	0	0	0.89	0.360178	128	26	460.2	6	333.2	22.1	18.7	124.7	24	98.3	23.4	9.6	173	276.9	21.1	-4.2	48.3	223	23.7	10	793.5	13.9	-10.7	21.59	29.6	110.2	3.13	2.55	2.3	2.6	4.18	1.75
0.000396825	8	8	0	0	WRPM	3	1	2018	3-6	79	0	0	0	0	9	1	460.2	6	333.2	22.1	18.7	124.7	24	98.3	23.4	9.6	173	276.9	21.1	-4.2	48.3	223	23.7	10	793.5	0.1	-10.7	21.59	29.6	110.2	3.13	2.55	2.3	2.6	4.18	1.75
0.00014881	3	3	0	0	WRPM	3	1	2018	7-10	80	0	0	0	0	10	2	460.2	6	333.2	22.1	18.7	124.7	24	98.3	23.4	9.6	173	276.9	21.1	-4.2	48.3	223	23.7	10	793.5	0.1	-10.7	21.59	29.6	110.2	3.13	2.55	2.3	2.6	4.18	1.75
0	0	0	0	0	CRME	3	2	2019	3-6	0	0.16	0.0647511	0.214	0.0866046	180	180	512.6	5.7	441.2	19.8	13.8	114.3	21.2	137.9	24.3	8.4	318	333.2	22.1	-4.1	105.7	252.2	22.7	9.2	953.8	30	-8	3.048	30.3	189.5	7.53	5.16	6.62	7.39	10.62	4.18
0	0	0	0	0	CRME	3	2	2019	7-10	0	0.36	0.14569	0.227	0.0918656	180	180	512.6	5.7	441.2	19.8	13.8	114.3	21.2	137.9	24.3	8.4	318	333.2	22.1	-4.1	105.7	252.2	22.7	9.2	953.8	30	-8	3.048	30.3	189.5	7.53	5.16	6.62	7.39	10.62	4.18
0.00014881	3	2	0	1	MOFE	2	1	2019	3-6	0	0.48	0.194253	1.023	0.414002	180	73	512.6	5.7	441.2	19.8	13.8	114.3	21.2	137.9	24.3	8.4	318	333.2	22.1	-4.1	105.7	252.2	22.7	9.2	953.8	0	-8	3.048	30.3	189.5	7.53	5.16	6.62	7.39	10.62	4.18
4.96032e-05	1	1	0	0	MOFE	2	1	2019	7-10	1	0	0	1.023	0.414002	180	74	512.6	5.7	441.2	19.8	13.8	114.3	21.2	137.9	24.3	8.4	318	333.2	22.1	-4.1	105.7	252.2	22.7	9.2	953.8	0	-8	3.048	30.3	189.5	7.53	5.16	6.62	7.39	10.62	4.18
0.00014881	3	3	0	0	NOME	2.67	1	2019	3-6	0	0.74	0.299474	1.05	0.424929	0	37	512.6	5.7	441.2	19.8	13.8	114.3	21.2	137.9	24.3	8.4	318	333.2	22.1	-4.1	105.7	252.2	22.7	9.2	953.8	13.9	-8	3.048	30.3	189.5	7.53	5.16	6.62	7.39	10.62	4.18
0.00014881	3	1	0	2	NOME	2.67	1	2019	7-10	1	0	0	1.81	0.732497	1	38	512.6	5.7	441.2	19.8	13.8	114.3	21.2	137.9	24.3	8.4	318	333.2	22.1	-4.1	105.7	252.2	22.7	9.2	953.8	13.9	-8	3.048	30.3	189.5	7.53	5.16	6.62	7.39	10.62	4.18
0.000248016	5	4	0	1	WRPM	3	1	2019	3-6	91	0	0	0	0	9	13	512.6	5.7	441.2	19.8	13.8	114.3	21.2	137.9	24.3	8.4	318	333.2	22.1	-4.1	105.7	252.2	22.7	9.2	953.8	0.1	-8	3.048	30.3	189.5	7.53	5.16	6.62	7.39	10.62	4.18
0.000198413	4	3	0	1	WRPM	3	1	2019	7-10	92	0	0	0	0	10	14	512.6	5.7	441.2	19.8	13.8	114.3	21.2	137.9	24.3	8.4	318	333.2	22.1	-4.1	105.7	252.2	22.7	9.2	953.8	0.1	-8	3.048	30.3	189.5	7.53	5.16	6.62	7.39	10.62	4.18
																		`
																		`

## Sheet: HY_data
HY.binary	site	mesic	land.use	year	period	graze.months	current.stocking.rate (ac)	grazing.intensity	history (aum/ac)	grazing.history	hay.months	burn.months	precip.aug.april	avg.temp.aug.april	precip.may.june.july	avg.temp.may.june.july	avg.temp.may	precip.june	avg.temp.june	precip.july	avg.temp.july	avg.temp.spring	precip.spring	precip.last.breeding	avg.temp.last.breeding	percent.trees	min.temp.january	precip.january	max.temp.july	precip.may	PDSI.breeding	PDSI.nonbreeding	PDSI.spring	PDSI.may	PDSI.august
0	MOFE	2	1	2002	3-6	180	0	0	0	0	10	25	287.3	7.8	138.7	21.7	14.5	34.5	24.5	21.6	26.2	8.5	138.4	251.7	21.3	0	-8.2	11.43	33.3	82.6	-3.63	-0.97	-1.97	-2.35	-4.44
0	MOFE	2	1	2002	7-10	180	0	0	0	0	11	26	287.3	7.8	138.7	21.7	14.5	34.5	24.5	21.6	26.2	8.5	138.4	251.7	21.3	0	-8.2	11.43	33.3	82.6	-3.63	-0.97	-1.97	-2.35	-4.44
0	MOFT	4	1	2002	3-6	70	0	0	0.518	0.209632	180	13	287.3	7.8	138.7	21.7	14.5	34.5	24.5	21.6	26.2	8.5	138.4	251.7	21.3	29.2	-8.2	11.43	33.3	82.6	-3.63	-0.97	-1.97	-2.35	-4.44
1	MOFT	4	1	2002	7-10	71	0	0	0.518	0.209632	180	14	287.3	7.8	138.7	21.7	14.5	34.5	24.5	21.6	26.2	8.5	138.4	251.7	21.3	29.2	-8.2	11.43	33.3	82.6	-3.63	-0.97	-1.97	-2.35	-4.44
0	MOFN	2.5	1	2002	3-6	7	0	0	0.84	0.339943	180	73	287.3	7.8	138.7	21.7	14.5	34.5	24.5	21.6	26.2	8.5	138.4	251.7	21.3	13.8	-8.2	11.43	33.3	82.6	-3.63	-0.97	-1.97	-2.35	-4.44
0	MOFN	2.5	1	2002	7-10	8	0	0	0.84	0.339943	180	74	287.3	7.8	138.7	21.7	14.5	34.5	24.5	21.6	26.2	8.5	138.4	251.7	21.3	13.8	-8.2	11.43	33.3	82.6	-3.63	-0.97	-1.97	-2.35	-4.44
0	MOFS	2.67	1	2002	3-6	180	0	0	0	0	32	89	287.3	7.8	138.7	21.7	14.5	34.5	24.5	21.6	26.2	8.5	138.4	251.7	21.3	14.6	-8.2	11.43	33.3	82.6	-3.63	-0.97	-1.97	-2.35	-4.44
0	MOFS	2.67	1	2002	7-10	180	0	0	0	0	33	90	287.3	7.8	138.7	21.7	14.5	34.5	24.5	21.6	26.2	8.5	138.4	251.7	21.3	14.6	-8.2	11.43	33.3	82.6	-3.63	-0.97	-1.97	-2.35	-4.44
0	MOFV	2	2	2002	3-6	180	0	0	0	0	32	73	287.3	7.8	138.7	21.7	14.5	34.5	24.5	21.6	26.2	8.5	138.4	251.7	21.3	1.5	-8.2	11.43	33.3	82.6	-3.63	-0.97	-1.97	-2.35	-4.44
0	MOFV	2	2	2002	7-10	180	0	0	0	0	33	74	287.3	7.8	138.7	21.7	14.5	34.5	24.5	21.6	26.2	8.5	138.4	251.7	21.3	1.5	-8.2	11.43	33.3	82.6	-3.63	-0.97	-1.97	-2.35	-4.44
0	WRBS	2.33	1	2002	3-6	9	0	0	0.84	0.339943	180	1	287.3	7.8	138.7	21.7	14.5	34.5	24.5	21.6	26.2	8.5	138.4	251.7	21.3	31.6	-8.2	11.43	33.3	82.6	-3.63	-0.97	-1.97	-2.35	-4.44
1	WRBS	2.33	1	2002	7-10	10	0	0	0.84	0.339943	180	2	287.3	7.8	138.7	21.7	14.5	34.5	24.5	21.6	26.2	8.5	138.4	251.7	21.3	31.6	-8.2	11.43	33.3	82.6	-3.63	-0.97	-1.97	-2.35	-4.44
0	WRPM	3	2	2002	3-6	180	0	0	0	0	10	25	287.3	7.8	138.7	21.7	14.5	34.5	24.5	21.6	26.2	8.5	138.4	251.7	21.3	0.1	-8.2	11.43	33.3	82.6	-3.63	-0.97	-1.97	-2.35	-4.44
1	WRPM	3	2	2002	7-10	180	0	0	0	0	11	26	287.3	7.8	138.7	21.7	14.5	34.5	24.5	21.6	26.2	8.5	138.4	251.7	21.3	0.1	-8.2	11.43	33.3	82.6	-3.63	-0.97	-1.97	-2.35	-4.44
0	MOFF	2.33	2	2002	3-6	23	0	0	0	0	180	26	287.3	7.8	138.7	21.7	14.5	34.5	24.5	21.6	26.2	8.5	138.4	251.7	21.3	0	-8.2	11.43	33.3	82.6	-3.63	-0.97	-1.97	-2.35	-4.44
1	MOFF	2.33	2	2002	7-10	24	0	0	0	0	180	27	287.3	7.8	138.7	21.7	14.5	34.5	24.5	21.6	26.2	8.5	138.4	251.7	21.3	0	-8.2	11.43	33.3	82.6	-3.63	-0.97	-1.97	-2.35	-4.44
0	MOFT	4	1	2003	3-6	0	1.7	0.687981	0.322	0.130312	180	25	376.9	7	227.3	19.9	14.7	111.3	20.1	13	25.2	10.2	227.8	138.7	21.7	0	-9.9	12.954	32.6	103.1	-2.04	-3.57	-2.79	-2.21	-3.12
0	MOFT	4	1	2003	7-10	1	0	0	0.322	0.130312	180	26	376.9	7	227.3	19.9	14.7	111.3	20.1	13	25.2	10.2	227.8	138.7	21.7	0	-9.9	12.954	32.6	103.1	-2.04	-3.57	-2.79	-2.21	-3.12
0	CRME	3	2	2003	3-6	180	0	0	0	0	180	180	376.9	7	227.3	19.9	14.7	111.3	20.1	13	25.2	10.2	227.8	138.7	21.7	46.2	-9.9	12.954	32.6	103.1	-2.04	-3.57	-2.79	-2.21	-3.12
0	CRME	3	2	2003	7-10	180	0	0	0	0	180	180	376.9	7	227.3	19.9	14.7	111.3	20.1	13	25.2	10.2	227.8	138.7	21.7	46.2	-9.9	12.954	32.6	103.1	-2.04	-3.57	-2.79	-2.21	-3.12
0	FONE	2	1	2003	3-6	9	0	0	0.714	0.288952	180	25	376.9	7	227.3	19.9	14.7	111.3	20.1	13	25.2	10.2	227.8	138.7	21.7	27.7	-9.9	12.954	32.6	103.1	-2.04	-3.57	-2.79	-2.21	-3.12
1	FONE	2	1	2003	7-10	10	0	0	0.714	0.288952	180	26	376.9	7	227.3	19.9	14.7	111.3	20.1	13	25.2	10.2	227.8	138.7	21.7	27.7	-9.9	12.954	32.6	103.1	-2.04	-3.57	-2.79	-2.21	-3.12
0	MOFE	2	1	2003	3-6	180	0	0	0	0	10	37	376.9	7	227.3	19.9	14.7	111.3	20.1	13	25.2	10.2	227.8	138.7	21.7	0	-9.9	12.954	32.6	103.1	-2.04	-3.57	-2.79	-2.21	-3.12
0	MOFE	2	1	2003	7-10	180	0	0	0	0	11	38	376.9	7	227.3	19.9	14.7	111.3	20.1	13	25.2	10.2	227.8	138.7	21.7	0	-9.9	12.954	32.6	103.1	-2.04	-3.57	-2.79	-2.21	-3.12
0	MOFL	2.33	2	2003	3-6	180	0	0	0	0	10	37	376.9	7	227.3	19.9	14.7	111.3	20.1	13	25.2	10.2	227.8	138.7	21.7	16.2	-9.9	12.954	32.6	103.1	-2.04	-3.57	-2.79	-2.21	-3.12
1	MOFL	2.33	2	2003	7-10	180	0	0	0	0	11	38	376.9	7	227.3	19.9	14.7	111.3	20.1	13	25.2	10.2	227.8	138.7	21.7	16.2	-9.9	12.954	32.6	103.1	-2.04	-3.57	-2.79	-2.21	-3.12
0	MOFR	3	1	2003	3-6	9	0	0	0.488	0.197491	180	13	376.9	7	227.3	19.9	14.7	111.3	20.1	13	25.2	10.2	227.8	138.7	21.7	1.5	-9.9	12.954	32.6	103.1	-2.04	-3.57	-2.79	-2.21	-3.12
1	MOFR	3	1	2003	7-10	10	0	0	0.488	0.197491	180	14	376.9	7	227.3	19.9	14.7	111.3	20.1	13	25.2	10.2	227.8	138.7	21.7	1.5	-9.9	12.954	32.6	103.1	-2.04	-3.57	-2.79	-2.21	-3.12
0	NOME	2.67	1	2003	3-6	180	0	0	0	0	46	37	376.9	7	227.3	19.9	14.7	111.3	20.1	13	25.2	10.2	227.8	138.7	21.7	20	-9.9	12.954	32.6	103.1	-2.04	-3.57	-2.79	-2.21	-3.12
1	NOME	2.67	1	2003	7-10	180	0	0	0	0	47	38	376.9	7	227.3	19.9	14.7	111.3	20.1	13	25.2	10.2	227.8	138.7	21.7	20	-9.9	12.954	32.6	103.1	-2.04	-3.57	-2.79	-2.21	-3.12
0	OFPA	3	2	2003	3-6	0	2.1	0.849858	2.16	0.87414	180	66	376.9	7	227.3	19.9	14.7	111.3	20.1	13	25.2	10.2	227.8	138.7	21.7	16.9	-9.9	12.954	32.6	103.1	-2.04	-3.57	-2.79	-2.21	-3.12
0	OFPA	3	2	2003	7-10	1	0	0	2.16	0.87414	180	67	376.9	7	227.3	19.9	14.7	111.3	20.1	13	25.2	10.2	227.8	138.7	21.7	16.9	-9.9	12.954	32.6	103.1	-2.04	-3.57	-2.79	-2.21	-3.12
0	WRBS	2.33	1	2003	3-6	0	2	0.809389	1.24	0.501821	180	1	376.9	7	227.3	19.9	14.7	111.3	20.1	13	25.2	10.2	227.8	138.7	21.7	31.6	-9.9	12.954	32.6	103.1	-2.04	-3.57	-2.79	-2.21	-3.12
0	WRBS	2.33	1	2003	7-10	0	2	0.809389	1.24	0.501821	180	2	376.9	7	227.3	19.9	14.7	111.3	20.1	13	25.2	10.2	227.8	138.7	21.7	31.6	-9.9	12.954	32.6	103.1	-2.04	-3.57	-2.79	-2.21	-3.12
0	WRPM	3	2	2003	3-6	180	0	0	0	0	10	37	376.9	7	227.3	19.9	14.7	111.3	20.1	13	25.2	10.2	227.8	138.7	21.7	0.1	-9.9	12.954	32.6	103.1	-2.04	-3.57	-2.79	-2.21	-3.12
0	WRPM	3	2	2003	7-10	180	0	0	0	0	11	38	376.9	7	227.3	19.9	14.7	111.3	20.1	13	25.2	10.2	227.8	138.7	21.7	0.1	-9.9	12.954	32.6	103.1	-2.04	-3.57	-2.79	-2.21	-3.12
0	MOFT	4	1	2004	3-6	7	0	0	0.674	0.272764	180	2	295.7	7.2	256	19.7	17.1	43.2	19.7	130.6	22.2	11.7	179.1	227.3	19.9	29.2	-11.4	17.526	27.9	82.3	-1.69	-2.82	-2.62	-2.72	-0.5
1	MOFT	4	1	2004	7-10	0	1	0.404694	0.674	0.272764	180	3	295.7	7.2	256	19.7	17.1	43.2	19.7	130.6	22.2	11.7	179.1	227.3	19.9	29.2	-11.4	17.526	27.9	82.3	-1.69	-2.82	-2.62	-2.72	-0.5
0	CRME	3	2	2004	3-6	180	0	0	0	0	180	1	295.7	7.2	256	19.7	17.1	43.2	19.7	130.6	22.2	11.7	179.1	227.3	19.9	46.2	-11.4	17.526	27.9	82.3	-1.69	-2.82	-2.62	-2.72	-0.5
1	CRME	3	2	2004	7-10	180	0	0	0	0	180	2	295.7	7.2	256	19.7	17.1	43.2	19.7	130.6	22.2	11.7	179.1	227.3	19.9	46.2	-11.4	17.526	27.9	82.3	-1.69	-2.82	-2.62	-2.72	-0.5
0	FONE	2	1	2004	3-6	21	0	0	0.56	0.226629	180	37	295.7	7.2	256	19.7	17.1	43.2	19.7	130.6	22.2	11.7	179.1	227.3	19.9	27.7	-11.4	17.526	27.9	82.3	-1.69	-2.82	-2.62	-2.72	-0.5
0	FONE	2	1	2004	7-10	22	0	0	0.56	0.226629	180	38	295.7	7.2	256	19.7	17.1	43.2	19.7	130.6	22.2	11.7	179.1	227.3	19.9	27.7	-11.4	17.526	27.9	82.3	-1.69	-2.82	-2.62	-2.72	-0.5
0	MOFE	2	1	2004	3-6	180	0	0	0	0	22	49	295.7	7.2	256	19.7	17.1	43.2	19.7	130.6	22.2	11.7	179.1	227.3	19.9	0	-11.4	17.526	27.9	82.3	-1.69	-2.82	-2.62	-2.72	-0.5
1	MOFE	2	1	2004	7-10	180	0	0	0	0	23	50	295.7	7.2	256	19.7	17.1	43.2	19.7	130.6	22.2	11.7	179.1	227.3	19.9	0	-11.4	17.526	27.9	82.3	-1.69	-2.82	-2.62	-2.72	-0.5
0	MOFN	2.5	1	2004	3-6	7	0	0	0.914	0.369891	180	13	295.7	7.2	256	19.7	17.1	43.2	19.7	130.6	22.2	11.7	179.1	227.3	19.9	2.3	-11.4	17.526	27.9	82.3	-1.69	-2.82	-2.62	-2.72	-0.5
0	MOFN	2.5	1	2004	7-10	0	1.5	0.607042	1.214	0.491299	180	14	295.7	7.2	256	19.7	17.1	43.2	19.7	130.6	22.2	11.7	179.1	227.3	19.9	2.3	-11.4	17.526	27.9	82.3	-1.69	-2.82	-2.62	-2.72	-0.5
0	NOME	2.67	1	2004	3-6	180	0	0	0	0	58	1	295.7	7.2	256	19.7	17.1	43.2	19.7	130.6	22.2	11.7	179.1	227.3	19.9	20	-11.4	17.526	27.9	82.3	-1.69	-2.82	-2.62	-2.72	-0.5
0	NOME	2.67	1	2004	7-10	180	0	0	0	0	59	2	295.7	7.2	256	19.7	17.1	43.2	19.7	130.6	22.2	11.7	179.1	227.3	19.9	20	-11.4	17.526	27.9	82.3	-1.69	-2.82	-2.62	-2.72	-0.5
0	OFPA	3	2	2004	3-6	0	2.1	0.849858	2.14	0.866046	180	78	295.7	7.2	256	19.7	17.1	43.2	19.7	130.6	22.2	11.7	179.1	227.3	19.9	16.9	-11.4	17.526	27.9	82.3	-1.69	-2.82	-2.62	-2.72	-0.5
0	OFPA	3	2	2004	7-10	1	0	0	2.14	0.866046	180	79	295.7	7.2	256	19.7	17.1	43.2	19.7	130.6	22.2	11.7	179.1	227.3	19.9	16.9	-11.4	17.526	27.9	82.3	-1.69	-2.82	-2.62	-2.72	-0.5
0	WRBS	2.33	1	2004	3-6	10	0	0	0.78	0.315662	180	13	295.7	7.2	256	19.7	17.1	43.2	19.7	130.6	22.2	11.7	179.1	227.3	19.9	31.6	-11.4	17.526	27.9	82.3	-1.69	-2.82	-2.62	-2.72	-0.5
0	WRBS	2.33	1	2004	7-10	0	1.3	0.526103	1.04	0.420882	180	14	295.7	7.2	256	19.7	17.1	43.2	19.7	130.6	22.2	11.7	179.1	227.3	19.9	31.6	-11.4	17.526	27.9	82.3	-1.69	-2.82	-2.62	-2.72	-0.5
1	WRPM	3	2	2004	3-6	180	0	0	0	0	10	49	295.7	7.2	256	19.7	17.1	43.2	19.7	130.6	22.2	11.7	179.1	227.3	19.9	0.1	-11.4	17.526	27.9	82.3	-1.69	-2.82	-2.62	-2.72	-0.5
0	WRPM	3	2	2004	7-10	180	0	0	0	0	11	50	295.7	7.2	256	19.7	17.1	43.2	19.7	130.6	22.2	11.7	179.1	227.3	19.9	0.1	-11.4	17.526	27.9	82.3	-1.69	-2.82	-2.62	-2.72	-0.5
0	MOFF	2.33	2	2004	3-6	0	2.6	1.05221	0.34	0.137596	180	50	295.7	7.2	256	19.7	17.1	43.2	19.7	130.6	22.2	11.7	179.1	227.3	19.9	0	-11.4	17.526	27.9	82.3	-1.69	-2.82	-2.62	-2.72	-0.5
0	MOFF	2.33	2	2004	7-10	1	0	0	0.54	0.218535	180	51	295.7	7.2	256	19.7	17.1	43.2	19.7	130.6	22.2	11.7	179.1	227.3	19.9	0	-11.4	17.526	27.9	82.3	-1.69	-2.82	-2.62	-2.72	-0.5
0	MOFT	4	1	2005	3-6	9	0	0	0.52	0.210441	180	14	387.6	7.6	278.4	21.1	15.9	112	22.3	43.4	25	10.6	226.3	256	19.7	29.2	-10.3	17.526	31.9	122.9	-0.03	0.16	0.14	0.01	-0.1
1	MOFT	4	1	2005	7-10	10	0	0	0.82	0.331849	180	15	387.6	7.6	278.4	21.1	15.9	112	22.3	43.4	25	10.6	226.3	256	19.7	29.2	-10.3	17.526	31.9	122.9	-0.03	0.16	0.14	0.01	-0.1
0	FETW	3.67	1	2005	3-6	21	0	0	0.834	0.337515	180	1	387.6	7.6	278.4	21.1	15.9	112	22.3	43.4	25	10.6	226.3	256	19.7	1.5	-10.3	17.526	31.9	122.9	-0.03	0.16	0.14	0.01	-0.1
0	FETW	3.67	1	2005	7-10	22	0	0	0.834	0.337515	180	2	387.6	7.6	278.4	21.1	15.9	112	22.3	43.4	25	10.6	226.3	256	19.7	1.5	-10.3	17.526	31.9	122.9	-0.03	0.16	0.14	0.01	-0.1
0	FONE	2	1	2005	3-6	0	2.4	0.971267	1.04	0.420882	180	1	387.6	7.6	278.4	21.1	15.9	112	22.3	43.4	25	10.6	226.3	256	19.7	27.7	-10.3	17.526	31.9	122.9	-0.03	0.16	0.14	0.01	-0.1
0	FONE	2	1	2005	7-10	1	0	0	1.04	0.420882	180	2	387.6	7.6	278.4	21.1	15.9	112	22.3	43.4	25	10.6	226.3	256	19.7	27.7	-10.3	17.526	31.9	122.9	-0.03	0.16	0.14	0.01	-0.1
0	MOFE	2	1	2005	3-6	180	0	0	0	0	34	61	387.6	7.6	278.4	21.1	15.9	112	22.3	43.4	25	10.6	226.3	256	19.7	0	-10.3	17.526	31.9	122.9	-0.03	0.16	0.14	0.01	-0.1
0	MOFE	2	1	2005	7-10	180	0	0	0	0	35	62	387.6	7.6	278.4	21.1	15.9	112	22.3	43.4	25	10.6	226.3	256	19.7	0	-10.3	17.526	31.9	122.9	-0.03	0.16	0.14	0.01	-0.1
0	MOFN	2.5	1	2005	3-6	9	0	0	1.06	0.428976	180	25	387.6	7.6	278.4	21.1	15.9	112	22.3	43.4	25	10.6	226.3	256	19.7	2.3	-10.3	17.526	31.9	122.9	-0.03	0.16	0.14	0.01	-0.1
1	MOFN	2.5	1	2005	7-10	10	0	0	1.06	0.428976	180	26	387.6	7.6	278.4	21.1	15.9	112	22.3	43.4	25	10.6	226.3	256	19.7	2.3	-10.3	17.526	31.9	122.9	-0.03	0.16	0.14	0.01	-0.1
0	MOFR	3	1	2005	3-6	7	0	0	0.54	0.218535	180	37	387.6	7.6	278.4	21.1	15.9	112	22.3	43.4	25	10.6	226.3	256	19.7	0	-10.3	17.526	31.9	122.9	-0.03	0.16	0.14	0.01	-0.1
1	MOFR	3	1	2005	7-10	0	1.6	0.647511	0.86	0.348037	180	38	387.6	7.6	278.4	21.1	15.9	112	22.3	43.4	25	10.6	226.3	256	19.7	0	-10.3	17.526	31.9	122.9	-0.03	0.16	0.14	0.01	-0.1
0	MOFV	2	2	2005	3-6	180	0	0	0	0	10	109	387.6	7.6	278.4	21.1	15.9	112	22.3	43.4	25	10.6	226.3	256	19.7	0	-10.3	17.526	31.9	122.9	-0.03	0.16	0.14	0.01	-0.1
0	MOFV	2	2	2005	7-10	180	0	0	0	0	11	110	387.6	7.6	278.4	21.1	15.9	112	22.3	43.4	25	10.6	226.3	256	19.7	0	-10.3	17.526	31.9	122.9	-0.03	0.16	0.14	0.01	-0.1
0	MOPT	3.5	1	2005	3-6	0	1.7	0.687981	0.936	0.378794	180	1	387.6	7.6	278.4	21.1	15.9	112	22.3	43.4	25	10.6	226.3	256	19.7	11.5	-10.3	17.526	31.9	122.9	-0.03	0.16	0.14	0.01	-0.1
0	MOPT	3.5	1	2005	7-10	1	0	0	0.936	0.378794	180	2	387.6	7.6	278.4	21.1	15.9	112	22.3	43.4	25	10.6	226.3	256	19.7	11.5	-10.3	17.526	31.9	122.9	-0.03	0.16	0.14	0.01	-0.1
0	NOME	2.67	1	2005	3-6	180	0	0	0	0	10	13	387.6	7.6	278.4	21.1	15.9	112	22.3	43.4	25	10.6	226.3	256	19.7	20	-10.3	17.526	31.9	122.9	-0.03	0.16	0.14	0.01	-0.1
1	NOME	2.67	1	2005	7-10	180	0	0	0	0	11	14	387.6	7.6	278.4	21.1	15.9	112	22.3	43.4	25	10.6	226.3	256	19.7	20	-10.3	17.526	31.9	122.9	-0.03	0.16	0.14	0.01	-0.1
0	WRMP	3	1	2005	3-6	8	0	0	0.92	0.372319	180	37	387.6	7.6	278.4	21.1	15.9	112	22.3	43.4	25	10.6	226.3	256	19.7	0.1	-10.3	17.526	31.9	122.9	-0.03	0.16	0.14	0.01	-0.1
0	WRMP	3	1	2005	7-10	9	0	0	0.92	0.372319	180	38	387.6	7.6	278.4	21.1	15.9	112	22.3	43.4	25	10.6	226.3	256	19.7	0.1	-10.3	17.526	31.9	122.9	-0.03	0.16	0.14	0.01	-0.1
0	WRPM	3	2	2005	3-6	180	0	0	0	0	22	61	387.6	7.6	278.4	21.1	15.9	112	22.3	43.4	25	10.6	226.3	256	19.7	0.1	-10.3	17.526	31.9	122.9	-0.03	0.16	0.14	0.01	-0.1
0	WRPM	3	2	2005	7-10	180	0	0	0	0	23	62	387.6	7.6	278.4	21.1	15.9	112	22.3	43.4	25	10.6	226.3	256	19.7	0.1	-10.3	17.526	31.9	122.9	-0.03	0.16	0.14	0.01	-0.1
0	MOFF	2.33	2	2005	3-6	7	0	0	0.54	0.218535	180	62	387.6	7.6	278.4	21.1	15.9	112	22.3	43.4	25	10.6	226.3	256	19.7	0	-10.3	17.526	31.9	122.9	-0.03	0.16	0.14	0.01	-0.1
1	MOFF	2.33	2	2005	7-10	0	1.5	0.607042	0.54	0.218535	180	63	387.6	7.6	278.4	21.1	15.9	112	22.3	43.4	25	10.6	226.3	256	19.7	0	-10.3	17.526	31.9	122.9	-0.03	0.16	0.14	0.01	-0.1
0	MOFT	4	1	2006	3-6	0	1.7	0.687981	0.82	0.331849	180	26	332.2	8.4	200.2	21.8	17.3	91.4	22.9	61.2	25.3	11.1	179.1	278.4	21.1	29.2	-3.9	4.572	32.2	47.5	-3.64	-1.16	-2.07	-3.17	0.16
0	MOFT	4	1	2006	7-10	1	0	0	0.82	0.331849	180	27	332.2	8.4	200.2	21.8	17.3	91.4	22.9	61.2	25.3	11.1	179.1	278.4	21.1	29.2	-3.9	4.572	32.2	47.5	-3.64	-1.16	-2.07	-3.17	0.16
0	FETW	3.67	1	2006	3-6	0	2.2	0.890328	1.12	0.453258	180	13	332.2	8.4	200.2	21.8	17.3	91.4	22.9	61.2	25.3	11.1	179.1	278.4	21.1	1.5	-3.9	4.572	32.2	47.5	-3.64	-1.16	-2.07	-3.17	0.16
0	FETW	3.67	1	2006	7-10	1	0	0	1.12	0.453258	180	14	332.2	8.4	200.2	21.8	17.3	91.4	22.9	61.2	25.3	11.1	179.1	278.4	21.1	1.5	-3.9	4.572	32.2	47.5	-3.64	-1.16	-2.07	-3.17	0.16
0	FONE	2	1	2006	3-6	7	0	0	0.72	0.29138	180	13	332.2	8.4	200.2	21.8	17.3	91.4	22.9	61.2	25.3	11.1	179.1	278.4	21.1	27.7	-3.9	4.572	32.2	47.5	-3.64	-1.16	-2.07	-3.17	0.16
1	FONE	2	1	2006	7-10	0	1.2	0.485633	0.96	0.388507	180	14	332.2	8.4	200.2	21.8	17.3	91.4	22.9	61.2	25.3	11.1	179.1	278.4	21.1	27.7	-3.9	4.572	32.2	47.5	-3.64	-1.16	-2.07	-3.17	0.16
0	MOFE	2	1	2006	3-6	180	0	0	0	0	46	1	332.2	8.4	200.2	21.8	17.3	91.4	22.9	61.2	25.3	11.1	179.1	278.4	21.1	0	-3.9	4.572	32.2	47.5	-3.64	-1.16	-2.07	-3.17	0.16
1	MOFE	2	1	2006	7-10	180	0	0	0	0	47	2	332.2	8.4	200.2	21.8	17.3	91.4	22.9	61.2	25.3	11.1	179.1	278.4	21.1	0	-3.9	4.572	32.2	47.5	-3.64	-1.16	-2.07	-3.17	0.16
0	MOFN	2.5	1	2006	3-6	21	0	0	0.74	0.299474	180	37	332.2	8.4	200.2	21.8	17.3	91.4	22.9	61.2	25.3	11.1	179.1	278.4	21.1	2.3	-3.9	4.572	32.2	47.5	-3.64	-1.16	-2.07	-3.17	0.16
0	MOFN	2.5	1	2006	7-10	22	0	0	0.74	0.299474	180	38	332.2	8.4	200.2	21.8	17.3	91.4	22.9	61.2	25.3	11.1	179.1	278.4	21.1	2.3	-3.9	4.572	32.2	47.5	-3.64	-1.16	-2.07	-3.17	0.16
0	MOFR	3	1	2006	3-6	9	0	0	0.86	0.348037	180	49	332.2	8.4	200.2	21.8	17.3	91.4	22.9	61.2	25.3	11.1	179.1	278.4	21.1	0	-3.9	4.572	32.2	47.5	-3.64	-1.16	-2.07	-3.17	0.16
1	MOFR	3	1	2006	7-10	10	0	0	0.86	0.348037	180	50	332.2	8.4	200.2	21.8	17.3	91.4	22.9	61.2	25.3	11.1	179.1	278.4	21.1	0	-3.9	4.572	32.2	47.5	-3.64	-1.16	-2.07	-3.17	0.16
1	MOFV	2	2	2006	3-6	180	0	0	0	0	180	121	332.2	8.4	200.2	21.8	17.3	91.4	22.9	61.2	25.3	11.1	179.1	278.4	21.1	0	-3.9	4.572	32.2	47.5	-3.64	-1.16	-2.07	-3.17	0.16
1	MOFV	2	2	2006	7-10	180	0	0	0	0	11	122	332.2	8.4	200.2	21.8	17.3	91.4	22.9	61.2	25.3	11.1	179.1	278.4	21.1	0	-3.9	4.572	32.2	47.5	-3.64	-1.16	-2.07	-3.17	0.16
0	MOPT	3.5	1	2006	3-6	7	0	0	0.88	0.356131	180	13	332.2	8.4	200.2	21.8	17.3	91.4	22.9	61.2	25.3	11.1	179.1	278.4	21.1	11.5	-3.9	4.572	32.2	47.5	-3.64	-1.16	-2.07	-3.17	0.16
1	MOPT	3.5	1	2006	7-10	0	1	0.404694	1.08	0.43707	180	14	332.2	8.4	200.2	21.8	17.3	91.4	22.9	61.2	25.3	11.1	179.1	278.4	21.1	11.5	-3.9	4.572	32.2	47.5	-3.64	-1.16	-2.07	-3.17	0.16
0	NOME	2.67	1	2006	3-6	180	0	0	0	0	10	25	332.2	8.4	200.2	21.8	17.3	91.4	22.9	61.2	25.3	11.1	179.1	278.4	21.1	20	-3.9	4.572	32.2	47.5	-3.64	-1.16	-2.07	-3.17	0.16
1	NOME	2.67	1	2006	7-10	180	0	0	0	0	11	26	332.2	8.4	200.2	21.8	17.3	91.4	22.9	61.2	25.3	11.1	179.1	278.4	21.1	20	-3.9	4.572	32.2	47.5	-3.64	-1.16	-2.07	-3.17	0.16
0	WRBS	2.33	1	2006	3-6	8	0	0	0.92	0.372319	180	37	332.2	8.4	200.2	21.8	17.3	91.4	22.9	61.2	25.3	11.1	179.1	278.4	21.1	31.6	-3.9	4.572	32.2	47.5	-3.64	-1.16	-2.07	-3.17	0.16
1	WRBS	2.33	1	2006	7-10	9	0	0	0.92	0.372319	180	38	332.2	8.4	200.2	21.8	17.3	91.4	22.9	61.2	25.3	11.1	179.1	278.4	21.1	31.6	-3.9	4.572	32.2	47.5	-3.64	-1.16	-2.07	-3.17	0.16
0	WRPM	3	2	2006	3-6	180	0	0	0	0	34	73	332.2	8.4	200.2	21.8	17.3	91.4	22.9	61.2	25.3	11.1	179.1	278.4	21.1	0.1	-3.9	4.572	32.2	47.5	-3.64	-1.16	-2.07	-3.17	0.16
1	WRPM	3	2	2006	7-10	180	0	0	0	0	35	74	332.2	8.4	200.2	21.8	17.3	91.4	22.9	61.2	25.3	11.1	179.1	278.4	21.1	0.1	-3.9	4.572	32.2	47.5	-3.64	-1.16	-2.07	-3.17	0.16
0	MOFF	2.33	2	2006	3-6	9	0	0	0.88	0.356131	180	2	332.2	8.4	200.2	21.8	17.3	91.4	22.9	61.2	25.3	11.1	179.1	278.4	21.1	0	-3.9	4.572	32.2	47.5	-3.64	-1.16	-2.07	-3.17	0.16
1	MOFF	2.33	2	2006	7-10	10	0	0	0.88	0.356131	180	3	332.2	8.4	200.2	21.8	17.3	91.4	22.9	61.2	25.3	11.1	179.1	278.4	21.1	0	-3.9	4.572	32.2	47.5	-3.64	-1.16	-2.07	-3.17	0.16
0	MOFT	4	1	2007	3-6	7	0	0	1.16	0.469446	180	1	548.9	6.5	343.2	21.2	17.7	72.6	21.4	109.7	24.6	11.7	350.3	200.2	21.8	1.5	-10.6	15.494	30.8	160.8	4.65	1.7	3.73	5.09	-0.56
1	MOFT	4	1	2007	7-10	0	1.7	0.687981	1.16	0.469446	180	2	548.9	6.5	343.2	21.2	17.7	72.6	21.4	109.7	24.6	11.7	350.3	200.2	21.8	1.5	-10.6	15.494	30.8	160.8	4.65	1.7	3.73	5.09	-0.56
0	FETW	3.67	1	2007	3-6	9	0	0	0.68	0.275192	180	25	548.9	6.5	343.2	21.2	17.7	72.6	21.4	109.7	24.6	11.7	350.3	200.2	21.8	1.5	-10.6	15.494	30.8	160.8	4.65	1.7	3.73	5.09	-0.56
1	FETW	3.67	1	2007	7-10	0	1.7	0.687981	1.02	0.412788	180	26	548.9	6.5	343.2	21.2	17.7	72.6	21.4	109.7	24.6	11.7	350.3	200.2	21.8	1.5	-10.6	15.494	30.8	160.8	4.65	1.7	3.73	5.09	-0.56
0	FONE	2	1	2007	3-6	9	0	0	0.72	0.29138	180	25	548.9	6.5	343.2	21.2	17.7	72.6	21.4	109.7	24.6	11.7	350.3	200.2	21.8	27.7	-10.6	15.494	30.8	160.8	4.65	1.7	3.73	5.09	-0.56
1	FONE	2	1	2007	7-10	10	0	0	0.72	0.29138	180	26	548.9	6.5	343.2	21.2	17.7	72.6	21.4	109.7	24.6	11.7	350.3	200.2	21.8	27.7	-10.6	15.494	30.8	160.8	4.65	1.7	3.73	5.09	-0.56
1	MOFE	2	1	2007	3-6	180	0	0	0	0	58	13	548.9	6.5	343.2	21.2	17.7	72.6	21.4	109.7	24.6	11.7	350.3	200.2	21.8	0	-10.6	15.494	30.8	160.8	4.65	1.7	3.73	5.09	-0.56
1	MOFE	2	1	2007	7-10	180	0	0	0	0	59	14	548.9	6.5	343.2	21.2	17.7	72.6	21.4	109.7	24.6	11.7	350.3	200.2	21.8	0	-10.6	15.494	30.8	160.8	4.65	1.7	3.73	5.09	-0.56
0	MOFN	2.5	1	2007	3-6	0	1.7	0.687981	1.08	0.43707	180	1	548.9	6.5	343.2	21.2	17.7	72.6	21.4	109.7	24.6	11.7	350.3	200.2	21.8	2.3	-10.6	15.494	30.8	160.8	4.65	1.7	3.73	5.09	-0.56
0	MOFN	2.5	1	2007	7-10	1	0	0	1.08	0.43707	180	2	548.9	6.5	343.2	21.2	17.7	72.6	21.4	109.7	24.6	11.7	350.3	200.2	21.8	2.3	-10.6	15.494	30.8	160.8	4.65	1.7	3.73	5.09	-0.56
0	MOFR	3	1	2007	3-6	21	0	0	0.66	0.267098	180	61	548.9	6.5	343.2	21.2	17.7	72.6	21.4	109.7	24.6	11.7	350.3	200.2	21.8	0	-10.6	15.494	30.8	160.8	4.65	1.7	3.73	5.09	-0.56
0	MOFR	3	1	2007	7-10	22	0	0	0.66	0.267098	180	62	548.9	6.5	343.2	21.2	17.7	72.6	21.4	109.7	24.6	11.7	350.3	200.2	21.8	0	-10.6	15.494	30.8	160.8	4.65	1.7	3.73	5.09	-0.56
0	MOFF	2.33	2	2007	3-6	0	1.7	0.687981	0.88	0.356131	180	1	548.9	6.5	343.2	21.2	17.7	72.6	21.4	109.7	24.6	11.7	350.3	200.2	21.8	0	-10.6	15.494	30.8	160.8	4.65	1.7	3.73	5.09	-0.56
1	MOFF	2.33	2	2007	7-10	1	0	0	1.22	0.493727	180	2	548.9	6.5	343.2	21.2	17.7	72.6	21.4	109.7	24.6	11.7	350.3	200.2	21.8	0	-10.6	15.494	30.8	160.8	4.65	1.7	3.73	5.09	-0.56
0	MOPT	3.5	1	2007	3-6	9	0	0	0.74	0.299474	180	25	548.9	6.5	343.2	21.2	17.7	72.6	21.4	109.7	24.6	11.7	350.3	200.2	21.8	11.5	-10.6	15.494	30.8	160.8	4.65	1.7	3.73	5.09	-0.56
1	MOPT	3.5	1	2007	7-10	10	0	0	0.74	0.299474	180	26	548.9	6.5	343.2	21.2	17.7	72.6	21.4	109.7	24.6	11.7	350.3	200.2	21.8	11.5	-10.6	15.494	30.8	160.8	4.65	1.7	3.73	5.09	-0.56
0	NOME	2.67	1	2007	3-6	0	1.5	0.607042	0.3	0.121408	10	2	548.9	6.5	343.2	21.2	17.7	72.6	21.4	109.7	24.6	11.7	350.3	200.2	21.8	20	-10.6	15.494	30.8	160.8	4.65	1.7	3.73	5.09	-0.56
1	NOME	2.67	1	2007	7-10	0	1.5	0.607042	0.3	0.121408	11	3	548.9	6.5	343.2	21.2	17.7	72.6	21.4	109.7	24.6	11.7	350.3	200.2	21.8	20	-10.6	15.494	30.8	160.8	4.65	1.7	3.73	5.09	-0.56
0	OFPA	3	2	2007	3-6	0	1.5	0.607042	1.86	0.752732	180	1	548.9	6.5	343.2	21.2	17.7	72.6	21.4	109.7	24.6	11.7	350.3	200.2	21.8	0	-10.6	15.494	30.8	160.8	4.65	1.7	3.73	5.09	-0.56
0	OFPA	3	2	2007	7-10	0	1.5	0.607042	1.86	0.752732	180	2	548.9	6.5	343.2	21.2	17.7	72.6	21.4	109.7	24.6	11.7	350.3	200.2	21.8	0	-10.6	15.494	30.8	160.8	4.65	1.7	3.73	5.09	-0.56
0	WRPM	3	2	2007	3-6	180	1.5	0.607042	0	0	46	1	548.9	6.5	343.2	21.2	17.7	72.6	21.4	109.7	24.6	11.7	350.3	200.2	21.8	0.1	-10.6	15.494	30.8	160.8	4.65	1.7	3.73	5.09	-0.56
0	WRPM	3	2	2007	7-10	180	1.5	0.607042	0	0	47	2	548.9	6.5	343.2	21.2	17.7	72.6	21.4	109.7	24.6	11.7	350.3	200.2	21.8	0.1	-10.6	15.494	30.8	160.8	4.65	1.7	3.73	5.09	-0.56
0	CRME	3	2	2017	3-6	10	0	0	0.23	0.0930797	180	158	294.6	8.4	276.9	21.1	15.2	48.3	22.9	79	25	10.6	247.4	250.2	21.1	30	-7.8	25.146	31.4	149.6	-0.92	-0.87	-0.59	-0.17	1.75
0	CRME	3	2	2017	7-10	11	0	0	0.23	0.0930797	180	159	294.6	8.4	276.9	21.1	15.2	48.3	22.9	79	25	10.6	247.4	250.2	21.1	30	-7.8	25.146	31.4	149.6	-0.92	-0.87	-0.59	-0.17	1.75
0	MOFE	2	1	2017	3-6	7	0	0	0.564	0.228248	180	49	294.6	8.4	276.9	21.1	15.2	48.3	22.9	79	25	10.6	247.4	250.2	21.1	0	-7.8	25.146	31.4	149.6	-0.92	-0.87	-0.59	-0.17	1.75
1	MOFE	2	1	2017	7-10	8	0	0	0.564	0.228248	180	50	294.6	8.4	276.9	21.1	15.2	48.3	22.9	79	25	10.6	247.4	250.2	21.1	0	-7.8	25.146	31.4	149.6	-0.92	-0.87	-0.59	-0.17	1.75
1	NOME	2.67	1	2017	3-6	0	0	0	0.84	0.339943	115	13	294.6	8.4	276.9	21.1	15.2	48.3	22.9	79	25	10.6	247.4	250.2	21.1	13.9	-7.8	25.146	31.4	149.6	-0.92	-0.87	-0.59	-0.17	1.75
0	NOME	2.67	1	2017	7-10	1	0	0	0.84	0.339943	116	14	294.6	8.4	276.9	21.1	15.2	48.3	22.9	79	25	10.6	247.4	250.2	21.1	13.9	-7.8	25.146	31.4	149.6	-0.92	-0.87	-0.59	-0.17	1.75
0	WRPM	3	1	2017	3-6	55	0	0	0	0	9	110	294.6	8.4	276.9	21.1	15.2	48.3	22.9	79	25	10.6	247.4	250.2	21.1	0.1	-7.8	25.146	31.4	149.6	-0.92	-0.87	-0.59	-0.17	1.75
0	WRPM	3	1	2017	7-10	56	0	0	0	0	10	111	294.6	8.4	276.9	21.1	15.2	48.3	22.9	79	25	10.6	247.4	250.2	21.1	0.1	-7.8	25.146	31.4	149.6	-0.92	-0.87	-0.59	-0.17	1.75
0	CRME	3	2	2018	3-6	1	0	0	0.197	0.0797248	180	170	460.2	6	333.2	22.1	18.7	124.7	24	98.3	23.4	9.6	173	276.9	21.1	30	-10.7	21.59	29.6	110.2	3.13	2.55	2.3	2.6	4.18
0	CRME	3	2	2018	7-10	2	0	0	0.197	0.0797248	180	171	460.2	6	333.2	22.1	18.7	124.7	24	98.3	23.4	9.6	173	276.9	21.1	30	-10.7	21.59	29.6	110.2	3.13	2.55	2.3	2.6	4.18
1	MOFE	2	1	2018	3-6	0	0.88	0.356131	0.904	0.365844	180	61	460.2	6	333.2	22.1	18.7	124.7	24	98.3	23.4	9.6	173	276.9	21.1	0	-10.7	21.59	29.6	110.2	3.13	2.55	2.3	2.6	4.18
0	MOFE	2	1	2018	7-10	0	0.46	0.186159	0.862	0.348847	180	62	460.2	6	333.2	22.1	18.7	124.7	24	98.3	23.4	9.6	173	276.9	21.1	0	-10.7	21.59	29.6	110.2	3.13	2.55	2.3	2.6	4.18
0	NOME	2.67	1	2018	3-6	1	0	0	0.89	0.360178	127	25	460.2	6	333.2	22.1	18.7	124.7	24	98.3	23.4	9.6	173	276.9	21.1	13.9	-10.7	21.59	29.6	110.2	3.13	2.55	2.3	2.6	4.18
0	NOME	2.67	1	2018	7-10	2	0	0	0.89	0.360178	128	26	460.2	6	333.2	22.1	18.7	124.7	24	98.3	23.4	9.6	173	276.9	21.1	13.9	-10.7	21.59	29.6	110.2	3.13	2.55	2.3	2.6	4.18
0	WRPM	3	1	2018	3-6	79	0	0	0	0	9	1	460.2	6	333.2	22.1	18.7	124.7	24	98.3	23.4	9.6	173	276.9	21.1	0.1	-10.7	21.59	29.6	110.2	3.13	2.55	2.3	2.6	4.18
0	WRPM	3	1	2018	7-10	80	0	0	0	0	10	2	460.2	6	333.2	22.1	18.7	124.7	24	98.3	23.4	9.6	173	276.9	21.1	0.1	-10.7	21.59	29.6	110.2	3.13	2.55	2.3	2.6	4.18
0	CRME	3	2	2019	3-6	0	0.16	0.0647511	0.214	0.0866046	180	180	512.6	5.7	441.2	19.8	13.8	114.3	21.2	137.9	24.3	8.4	318	333.2	22.1	30	-8	3.048	30.3	189.5	7.53	5.16	6.62	7.39	10.62
0	CRME	3	2	2019	7-10	0	0.36	0.14569	0.227	0.0918656	180	180	512.6	5.7	441.2	19.8	13.8	114.3	21.2	137.9	24.3	8.4	318	333.2	22.1	30	-8	3.048	30.3	189.5	7.53	5.16	6.62	7.39	10.62
0	MOFE	2	1	2019	3-6	0	0.48	0.194253	1.023	0.414002	180	73	512.6	5.7	441.2	19.8	13.8	114.3	21.2	137.9	24.3	8.4	318	333.2	22.1	0	-8	3.048	30.3	189.5	7.53	5.16	6.62	7.39	10.62
0	MOFE	2	1	2019	7-10	1	0	0	1.023	0.414002	180	74	512.6	5.7	441.2	19.8	13.8	114.3	21.2	137.9	24.3	8.4	318	333.2	22.1	0	-8	3.048	30.3	189.5	7.53	5.16	6.62	7.39	10.62
0	NOME	2.67	1	2019	3-6	0	0.74	0.299474	1.05	0.424929	0	37	512.6	5.7	441.2	19.8	13.8	114.3	21.2	137.9	24.3	8.4	318	333.2	22.1	13.9	-8	3.048	30.3	189.5	7.53	5.16	6.62	7.39	10.62
0	NOME	2.67	1	2019	7-10	1	0	0	1.81	0.732497	1	38	512.6	5.7	441.2	19.8	13.8	114.3	21.2	137.9	24.3	8.4	318	333.2	22.1	13.9	-8	3.048	30.3	189.5	7.53	5.16	6.62	7.39	10.62
0	WRPM	3	1	2019	3-6	91	0	0	0	0	9	13	512.6	5.7	441.2	19.8	13.8	114.3	21.2	137.9	24.3	8.4	318	333.2	22.1	0.1	-8	3.048	30.3	189.5	7.53	5.16	6.62	7.39	10.62
0	WRPM	3	1	2019	7-10	92	0	0	0	0	10	14	512.6	5.7	441.2	19.8	13.8	114.3	21.2	137.9	24.3	8.4	318	333.2	22.1	0.1	-8	3.048	30.3	189.5	7.53	5.16	6.62	7.39	10.62
														`
														`

## Sheet: Adult_and_HY_metadata
Mesic
Flooding Frequency (As an indicator of Mesic to Xeric)
Source: USDA-NRCS Web Soil Survey (2016)
Frequency is expressed as none, very rare, rare, occasional, frequent, and very frequent (Likert Scale = 0-5)
All soil types within sampling footprint are averaged for flooding frequency to estimate site flooding frequency. In the absence of a site map a 300m by 300m site map was imposed over the centerpoint of the netting location.
If over 3 soil types were included in the footprint the top three were selected to produce average.
Score	Description
0	None means that flooding is not probable. The chance of flooding is nearly 0 percent in any year. Flooding occurs less than once in 500 years.
1	Very rare means that flooding is very unlikely but possible under extremely unusual weather conditions. The chance of flooding is less than 1 percent in any year.
2	Rare means that flooding is unlikely but possible under unusual weather conditions. The chance of flooding is 1 to 5 percent in any year.
3	Occasional means that flooding occurs infrequently under normal weather conditions. The chance of flooding is 5 to 50 percent in any year.
4	Frequent means that flooding is likely to occur often under normal weather conditions. The chance of flooding is more than 50 percent in any year but is less than 50 percent in all months in any year.
5	Very frequent means that flooding is likely to occur very often under normal weather conditions. The chance of flooding is more than 50 percent in all months of any year.
Land Use
	Survey Staff, Natural Resources Conservation Service, United States Department of Agriculture. Web Soil Survey.
	Available online at http://websoilsurvey.nrcs.usda.gov/ . Accessed 03/25/2016.
Relict, Restored, Reconstructed (Describes landuse history with implications for prairie quality)
Source: Caven et al. 2017. Journal of Insect Conservation. 21:183
	Land use history variables should be coded as a factor.
1	Relict: never been tilled, planted with non-native species, been allowed to become a different system (forest), or been over-utilized to the degree that a majority of relict components (dominant native grasses and forbs) were absent.
2	Restored: at one time had been planted with non-native species for livestock forage, intensively managed to the degree it lacked a majority of relict components, or was allowed to become forest/woodland, and subsequent efforts had been taken to restore it to native prairie.
3	Reconstructed: been intensively tilled, used as agricultural land, and subsequently seeded and replanted with native prairie species suspected to have inhabited that area in the past.
Soil Code	The numbers below correspond to a specific soil type this could also be included in habitat analyses as a factor but is not listed in the current database.
	Results
	Site/Score	Soil Code 1	Soil Code 2	Soil Code 3	Mesic	Land use
	FONE	2344	4232	4227	*	*
	*	1	2	3	2	1
	MOFE	1021	8588	*	*	*
	*	2	2	*	2	1
	MOFF	8588	8585	4222	*	*
	*	2	2	3	2.33333	3
	MOFN	4222	8588	*	*	*
		3	2	*	2.5	1
	MOFR	4232	6310	*	*	*
	*	2	4	*	3	1
	MOFT	6310	*	*	*	*
		4	*	*	4	1
	MOPT	6322	4227	*	*	*
		4	3	*	3.5	1
	NOME	4232	8570	4227	*	*
		2	3	3	2.66667	1
	WRPM	8570	*	*	*	*
		3	*	*	3	2
	WRBS	4220	2344	8572	*	*
		3	1	3	2.33	1
	FETW	6322	8572	6310	*	*
		4	3	4	3.66667	1
	CRME	4227	*	*	*	*
		3	*	*	3	3
	OFPA	8570	4227	*	*	*
		3	3	*	3	2
	MOFL	4220	4232	8588	*	*
		3	2	2	2.33	3
	MOFV	8585	*	*	*	*
		2	*	*	2	3
	WRMP	4227	*	*	*	*
		3	*	*	3	1
Stations (can be viewed at https://www.birdpop.org/pages/mapsMap.php):
FONE = Field One
FETW = Mormon Field Two
MOFT = Mormon Field Three
MOFR = Mormon Field Four
MOFF = Mormon Field Five
MOFS = Mormon Field Six
MOFV = Mormon Field Seven
MOFE = Mormon Field Eight
MOFN = Mormon Field Nine
MOFL = Mormon Field Eleven
MOPT = Mormon Pasture Twelve
NOME = North Meadow
CRME = Crane Meadows
OFPA = Office Pasture
WRPM = Wild Rose Pit Meadow
WRBS = Wild Rose Big Slough
WRMP = Wild Rose Middle Pasture
